# Supplementary material for: Dissection of affinity captured LINE-1 macromolecular complexes
Source: eLife. 2018 Jan 8;7:e30094. doi: 10.7554/eLife.30094 (PMC5821459; doi:10.7554/eLife.30094)
Supplement: Supplementary file 4. [file elife-30094-supp4.xlsx]

## Sheet: Raw_read_counts
ensembl_gene_id	hgnc_symbol	chromosome_name	start_position	end_position	strand	gene_biotype	2_401-3xFlag-1	3_401-TandemSup-1	4_401-TandemElu-1	6_401-3xFlag-2	7_401-TandemSup-2	8_401-TandemElu-2	6_567-3xFlag-1	2_567-3xFlag-2	4_624-3xFlag-1
pLD401-L1							13013052	1637615	13432501	10512268	1917648	12393441	15715746	14714231	17721588
ENSG00000000003	TSPAN6	X	99883667	99894988	-1	protein_coding	411	124	441	335	118	498	433	389	545
ENSG00000000419	DPM1	20	49551404	49575092	-1	protein_coding	536	80	484	451	87	603	607	575	565
ENSG00000000457	SCYL3	1	169818772	169863408	-1	protein_coding	197	26	219	194	38	235	255	222	237
ENSG00000000460	C1orf112	1	169631245	169823221	1	protein_coding	171	35	171	166	38	251	253	236	211
ENSG00000001460	STPG1	1	24683489	24743424	-1	protein_coding	359	79	389	343	80	438	412	380	405
ENSG00000001461	NIPAL3	1	24742284	24799466	1	protein_coding	410	88	436	355	134	462	343	342	457
ENSG00000001497	LAS1L	X	64732462	64754655	-1	protein_coding	801	420	774	837	388	836	669	709	634
ENSG00000001617	SEMA3F	3	50192478	50226508	1	protein_coding	74	57	110	131	58	130	98	108	98
ENSG00000001629	ANKIB1	7	91875548	92030698	1	protein_coding	306	47	319	295	49	334	321	296	299
ENSG00000001630	CYP51A1	7	91741465	91772266	-1	protein_coding	27	21	48	50	31	44	42	39	40
ENSG00000001631	KRIT1	7	91828283	91875480	-1	protein_coding	283	37	331	286	52	365	334	348	379
ENSG00000002016	RAD52	12	1021243	1099219	-1	protein_coding	175	44	179	172	79	195	214	185	174
ENSG00000002330	BAD	11	64037302	64052176	-1	protein_coding	116	134	156	208	76	224	154	170	157
ENSG00000002549	LAP3	4	17578815	17609595	1	protein_coding	399	101	450	414	104	448	299	299	493
ENSG00000002586	CD99	X	2609220	2659350	1	protein_coding	1683	604	1712	1665	471	1749	1403	1299	2126
ENSG00000002746	HECW1	7	43152198	43605600	1	protein_coding	14	7	12	16	12	9	15	15	11
ENSG00000002822	MAD1L1	7	1855429	2272878	-1	protein_coding	332	223	394	418	189	386	352	349	367
ENSG00000002834	LASP1	17	37026112	37078023	1	protein_coding	249	79	270	212	74	289	246	269	263
ENSG00000002919	SNX11	17	46180719	46200436	1	protein_coding	97	68	97	82	52	87	116	74	98
ENSG00000003056	M6PR	12	9092959	9102551	-1	protein_coding	502	124	607	470	89	619	468	495	614
ENSG00000003096	KLHL13	X	117031776	117251303	-1	protein_coding	102	14	104	88	28	108	93	108	104
ENSG00000003137	CYP26B1	2	72356367	72375167	-1	protein_coding	30	22	37	33	22	41	44	28	24
ENSG00000003147	ICA1	7	8152814	8302317	-1	protein_coding	117	14	125	91	15	107	103	113	96
ENSG00000003249	DBNDD1	16	90071273	90086536	-1	protein_coding	133	71	169	153	75	172	195	173	143
ENSG00000003393	ALS2	2	202565277	202645912	-1	protein_coding	387	75	452	434	102	494	455	449	477
ENSG00000003400	CASP10	2	202047604	202094129	1	protein_coding	231	55	208	213	83	239	250	235	199
ENSG00000003402	CFLAR	2	201980827	202041410	1	protein_coding	301	69	325	289	103	324	304	272	273
ENSG00000003436	TFPI	2	188328957	188430487	-1	protein_coding	189	25	230	169	30	280	207	180	243
ENSG00000003509	NDUFAF7	2	37458774	37480546	1	protein_coding	256	22	259	225	22	259	222	216	242
ENSG00000003756	RBM5	3	50126341	50156454	1	protein_coding	1111	375	1031	1128	353	1182	968	969	1212
ENSG00000003987	MTMR7	8	17155539	17271037	-1	protein_coding	25	7	38	37	3	44	40	43	40
ENSG00000003989	SLC7A2	8	17354597	17428082	1	protein_coding	163	38	207	163	45	235	172	155	262
ENSG00000004059	ARF5	7	127228399	127231759	1	protein_coding	912	1049	969	1091	859	932	793	820	1197
ENSG00000004139	SARM1	17	26691378	26728065	1	protein_coding	53	29	56	59	28	60	45	56	59
ENSG00000004142	POLDIP2	17	26673659	26684545	-1	protein_coding	587	302	714	707	290	765	608	640	628
ENSG00000004399	PLXND1	3	129274018	129325661	-1	protein_coding	186	171	228	276	149	271	145	130	226
ENSG00000004455	AK2	1	33473585	33546597	-1	protein_coding	2574	852	2637	2662	744	2888	2236	2335	2836
ENSG00000004478	FKBP4	12	2904119	2914576	1	protein_coding	1454	623	1507	1551	556	1540	1197	1295	1555
ENSG00000004487	KDM1A	1	23345941	23410182	1	protein_coding	940	281	1052	1054	308	1276	905	944	1118
ENSG00000004534	RBM6	3	49977440	50137478	1	protein_coding	1206	415	1249	1292	531	1509	1362	1539	1170
ENSG00000004660	CAMKK1	17	3763609	3798185	-1	protein_coding	86	62	105	119	41	120	113	133	67
ENSG00000004700	RECQL	12	21621845	21654603	-1	protein_coding	132	29	197	140	30	228	241	213	279
ENSG00000004766	CCDC132	7	92861653	92988338	1	protein_coding	155	35	194	186	43	247	190	248	266
ENSG00000004777	ARHGAP33	19	36265434	36279724	1	protein_coding	156	102	293	221	91	224	209	223	185
ENSG00000004779	NDUFAB1	16	23592323	23607677	-1	protein_coding	631	371	584	711	351	699	595	536	781
ENSG00000004799	PDK4	7	95212811	95225803	-1	protein_coding	30	2	10	18	10	21	24	20	19
ENSG00000004864	SLC25A13	7	95749532	95951459	-1	protein_coding	592	112	604	539	132	660	614	578	731
ENSG00000004866	ST7	7	116593292	116870157	1	protein_coding	322	56	368	304	62	343	370	275	320
ENSG00000004897	CDC27	17	45195069	45266788	-1	protein_coding	1398	128	1382	1118	179	1522	1692	1468	2197
ENSG00000004961	HCCS	X	11129421	11141198	1	protein_coding	275	45	329	310	76	375	353	345	367
ENSG00000004975	DVL2	17	7128660	7137864	-1	protein_coding	422	428	537	584	309	605	370	441	691
ENSG00000005007	UPF1	19	18942747	18979045	1	protein_coding	545	382	696	703	454	795	566	676	706
ENSG00000005020	SKAP2	7	26706681	27034858	-1	protein_coding	244	39	302	234	49	370	379	410	321
ENSG00000005022	SLC25A5	X	118602363	118605282	1	protein_coding	3590	2178	3486	3670	1794	3538	2778	2724	4133
ENSG00000005059	CCDC109B	4	110481361	110609874	1	protein_coding	187	19	205	169	25	225	162	155	199
ENSG00000005073	HOXA11	7	27221129	27224842	-1	protein_coding	90	20	121	94	22	98	62	87	94
ENSG00000005075	POLR2J	7	102113565	102119354	-1	protein_coding	273	224	344	366	214	463	332	512	428
ENSG00000005100	DHX33	17	5344232	5372380	-1	protein_coding	608	180	656	577	200	718	633	604	812
ENSG00000005108	THSD7A	7	11409984	11871824	-1	protein_coding	15	2	21	17	8	26	16	19	13
ENSG00000005156	LIG3	17	33307513	33332083	1	protein_coding	486	222	474	500	202	539	448	404	522
ENSG00000005175	RPAP3	12	48057070	48099844	-1	protein_coding	394	43	536	314	69	515	633	575	560
ENSG00000005187	ACSM3	16	20621565	20808903	1	protein_coding	22	4	31	17	4	14	16	9	9
ENSG00000005189		16	20817751	20860987	1	protein_coding	191	65	233	238	53	270	223	234	250
ENSG00000005194	CIAPIN1	16	57462081	57481440	-1	protein_coding	541	204	685	590	236	672	602	525	605
ENSG00000005206	SPPL2B	19	2328614	2355099	1	processed_transcript	108	116	186	154	112	210	171	185	153
ENSG00000005238	FAM214B	9	35104109	35116338	-1	protein_coding	37	11	68	41	18	41	36	39	39
ENSG00000005243	COPZ2	17	46103533	46115392	-1	protein_coding	7	4	13	12	10	14	5	11	10
ENSG00000005249	PRKAR2B	7	106685094	106802256	1	protein_coding	111	7	110	92	11	149	126	103	148
ENSG00000005302	MSL3	X	11776278	11793870	1	protein_coding	429	140	416	424	126	469	400	361	409
ENSG00000005339	CREBBP	16	3775055	3930727	-1	protein_coding	2102	509	2388	2096	616	2591	1960	2017	2211
ENSG00000005436	GCFC2	2	75879126	75938115	-1	protein_coding	376	67	466	352	55	556	475	481	520
ENSG00000005448	WDR54	2	74648805	74652882	1	protein_coding	106	140	129	124	85	136	115	160	143
ENSG00000005469	CROT	7	86974997	87029111	1	protein_coding	90	16	136	97	28	127	143	120	121
ENSG00000005471	ABCB4	7	87031013	87109751	-1	protein_coding	33	4	22	22	4	29	49	32	18
ENSG00000005483	KMT2E	7	104654626	104754808	1	protein_coding	991	120	1368	919	191	1515	1550	1402	1366
ENSG00000005486	RHBDD2	7	75471920	75518244	1	protein_coding	568	404	740	685	350	882	867	890	676
ENSG00000005513	SOX8	16	1031808	1036979	1	protein_coding	25	24	37	31	13	46	35	25	32
ENSG00000005801	ZNF195	11	3360491	3400448	-1	protein_coding	399	68	509	388	88	554	694	680	678
ENSG00000005810	MYCBP2	13	77618792	77901185	-1	protein_coding	1311	250	1517	1335	316	1699	1798	1777	1158
ENSG00000005812	FBXL3	13	77566740	77601330	-1	protein_coding	1220	128	1233	990	152	1348	1198	932	1724
ENSG00000005882	PDK2	17	48172101	48189516	1	protein_coding	233	84	243	225	76	218	195	195	278
ENSG00000005884	ITGA3	17	48133332	48167845	1	protein_coding	74	40	99	93	37	76	85	85	70
ENSG00000005889	ZFX	X	24167290	24234372	1	protein_coding	1059	147	1211	983	288	1410	1263	1179	1507
ENSG00000005893	LAMP2	X	119561682	119603220	-1	protein_coding	666	108	698	661	113	847	653	613	915
ENSG00000005955	GGNBP2	17	34900737	34946278	1	protein_coding	378	75	428	389	99	430	490	496	425
ENSG00000005961	ITGA2B	17	42449548	42466873	-1	protein_coding	17	15	24	25	15	20	23	19	18
ENSG00000006007	GDE1	16	19513015	19533467	-1	protein_coding	594	102	589	497	118	611	585	560	708
ENSG00000006015	C19orf60	19	18699495	18703146	1	protein_coding	90	80	101	127	90	117	96	91	118
ENSG00000006016	CRLF1	19	18683030	18718551	-1	protein_coding	12	21	26	21	19	19	23	33	23
ENSG00000006025	OSBPL7	17	45884738	45899200	-1	protein_coding	114	99	113	145	117	144	133	146	126
ENSG00000006042	TMEM98	17	31254928	31272124	1	protein_coding	250	76	239	256	77	292	176	220	259
ENSG00000006062	MAP3K14	17	43340488	43394414	-1	processed_transcript	92	38	104	77	42	97	91	111	100
ENSG00000006071	ABCC8	11	17414432	17498449	-1	protein_coding	29	19	30	25	21	46	41	45	22
ENSG00000006114	SYNRG	17	35874900	35969544	-1	protein_coding	503	95	563	512	127	590	548	570	590
ENSG00000006118	TMEM132A	11	60691935	60704631	1	protein_coding	115	92	132	117	92	149	104	93	123
ENSG00000006125	AP2B1	17	33905065	34053436	1	protein_coding	1282	252	1352	1274	286	1533	1431	1296	1602
ENSG00000006194	ZNF263	16	3313743	3351401	1	protein_coding	232	60	239	247	88	301	190	223	286
ENSG00000006282	SPATA20	17	48620419	48633213	1	protein_coding	45	69	71	78	39	97	51	49	64
ENSG00000006283	CACNA1G	17	48638429	48704835	1	protein_coding	8	7	25	23	11	20	14	20	17
ENSG00000006327	TNFRSF12A	16	3068446	3072384	1	protein_coding	200	112	309	289	103	329	333	297	366
ENSG00000006377	DLX6	7	96634860	96640351	1	protein_coding	31	4	41	13	9	39	29	19	23
ENSG00000006432	MAP3K9	14	71189243	71276251	-1	protein_coding	243	58	254	262	111	295	253	258	295
ENSG00000006451	RALA	7	39663082	39747723	1	protein_coding	805	93	858	660	103	899	912	752	1007
ENSG00000006453	BAIAP2L1	7	97920963	98030380	-1	protein_coding	607	134	656	568	131	734	584	608	695
ENSG00000006459	KDM7A	7	139784546	139876835	-1	protein_coding	652	104	720	619	149	816	810	706	733
ENSG00000006468	ETV1	7	13930853	14031050	-1	protein_coding	36	7	41	36	12	39	86	48	37
ENSG00000006530	AGK	7	141250989	141355044	1	protein_coding	655	152	625	601	215	694	660	632	760
ENSG00000006534	ALDH3B1	11	67776048	67796744	1	protein_coding	17	3	25	29	5	24	16	12	20
ENSG00000006576	PHTF2	7	77428122	77586818	1	protein_coding	409	43	479	367	74	513	423	407	490
ENSG00000006607	FARP2	2	242295658	242434256	1	protein_coding	372	73	386	353	121	460	272	316	451
ENSG00000006611	USH1C	11	17515442	17565963	-1	protein_coding	74	23	77	91	17	83	102	95	87
ENSG00000006625	GGCT	7	30536237	30591095	-1	protein_coding	555	76	608	536	92	666	516	476	719
ENSG00000006634	DBF4	7	87505531	87538856	1	protein_coding	499	44	697	448	53	809	780	724	1052
ENSG00000006652	IFRD1	7	112063023	112121072	1	protein_coding	574	159	636	559	200	760	636	629	667
ENSG00000006695	COX10	17	13972813	14111994	1	protein_coding	577	65	644	511	90	595	414	365	565
ENSG00000006704	GTF2IRD1	7	73868120	74016931	1	protein_coding	286	162	400	338	158	416	410	426	362
ENSG00000006712	PAF1	19	39876492	39881835	-1	protein_coding	1255	293	1339	1288	239	1393	1167	1090	1416
ENSG00000006715	VPS41	7	38762563	38971994	-1	protein_coding	436	115	478	419	122	499	455	462	482
ENSG00000006740	ARHGAP44	17	12692856	12894960	1	protein_coding	151	42	180	131	29	180	114	129	146
ENSG00000006744	ELAC2	17	12895708	12921504	-1	protein_coding	480	198	466	493	201	534	470	477	490
ENSG00000006757	PNPLA4	X	7866288	7895780	-1	protein_coding	191	142	208	207	101	245	173	192	193
ENSG00000006831	ADIPOR2	12	1797740	1897844	1	protein_coding	441	110	510	440	103	544	507	491	573
ENSG00000006837	CDKL3	5	133541305	133706738	-1	protein_coding	21	0	19	10	6	22	17	17	13
ENSG00000007047	MARK4	19	45582546	45808541	1	protein_coding	364	175	443	438	144	471	349	371	455
ENSG00000007062	PROM1	4	15964699	16086001	-1	protein_coding	14	1	7	8	20	14	13	12	8
ENSG00000007080	CCDC124	19	18043825	18054800	1	protein_coding	656	551	837	873	497	892	546	665	718
ENSG00000007168	PAFAH1B1	17	2496504	2588909	1	protein_coding	986	191	1036	964	234	1241	1235	1110	1256
ENSG00000007171	NOS2	17	26083792	26127525	-1	protein_coding	11	5	15	7	8	13	17	13	10
ENSG00000007202	KIAA0100	17	26941458	26972472	-1	protein_coding	750	357	802	769	406	829	658	715	804
ENSG00000007237	GAS7	17	9813926	10101868	-1	protein_coding	18	6	24	9	9	31	19	22	34
ENSG00000007255	TRAPPC6A	19	45666186	45681495	-1	protein_coding	25	27	35	33	20	23	24	42	30
ENSG00000007264	MATK	19	3777971	3802127	-1	protein_coding	80	50	82	101	48	102	69	45	65
ENSG00000007314	SCN4A	17	62015914	62050278	-1	protein_coding	11	7	11	12	6	10	11	19	6
ENSG00000007341	ST7L	1	113066140	113163447	-1	protein_coding	249	73	263	240	87	328	270	290	341
ENSG00000007372	PAX6	11	31806340	31839509	-1	protein_coding	763	96	877	760	137	1022	692	673	1041
ENSG00000007376	RPUSD1	16	834974	838397	-1	protein_coding	104	136	180	146	111	218	172	133	132
ENSG00000007384	RHBDF1	16	108058	126354	-1	protein_coding	101	105	126	145	91	158	147	153	150
ENSG00000007392	LUC7L	16	238968	279462	-1	protein_coding	831	288	836	784	238	885	740	721	802
ENSG00000007402	CACNA2D2	3	50400233	50541675	-1	protein_coding	39	34	62	53	15	48	48	46	48
ENSG00000007516	BAIAP3	16	1383602	1399439	1	protein_coding	25	32	38	48	48	44	33	25	34
ENSG00000007520	TSR3	16	1399241	1401912	-1	protein_coding	131	99	188	175	82	184	110	105	162
ENSG00000007541	PIGQ	16	616995	634136	1	protein_coding	74	137	126	122	116	166	142	146	121
ENSG00000007545	CRAMP1L	16	1662326	1727909	1	protein_coding	112	58	137	152	66	160	122	133	157
ENSG00000007923	DNAJC11	1	6694228	6761984	-1	protein_coding	377	130	359	345	106	421	347	372	330
ENSG00000007968	E2F2	1	23832922	23857712	-1	protein_coding	298	146	362	317	123	355	304	293	346
ENSG00000008056	SYN1	X	47431303	47479252	-1	protein_coding	20	9	28	30	21	34	41	31	36
ENSG00000008086	CDKL5	X	18443703	18671749	1	protein_coding	106	15	80	86	16	96	83	78	114
ENSG00000008128	CDK11A	1	1634169	1655766	-1	protein_coding	8	18	7	27	23	28	20	29	11
ENSG00000008130	NADK	1	1682671	1711896	-1	protein_coding	335	199	475	432	193	514	346	356	432
ENSG00000008226	DLEC1	3	38080696	38165516	1	protein_coding	31	26	32	28	26	58	19	24	16
ENSG00000008256	CYTH3	7	6201407	6312275	-1	protein_coding	284	83	279	292	108	344	220	285	299
ENSG00000008277	ADAM22	7	87563458	87832204	1	protein_coding	215	45	262	196	40	278	233	223	266
ENSG00000008282	SYPL1	7	105730949	105753022	-1	protein_coding	313	63	273	276	73	362	356	318	432
ENSG00000008283	CYB561	17	61509665	61523739	-1	protein_coding	43	14	68	52	25	55	62	67	45
ENSG00000008294	SPAG9	17	49039535	49198226	-1	protein_coding	820	175	882	771	223	1071	1002	948	831
ENSG00000008300	CELSR3	3	48673902	48700348	-1	protein_coding	555	481	604	638	494	572	501	472	457
ENSG00000008311	AASS	7	121715701	121784334	-1	protein_coding	214	46	163	175	68	196	225	214	201
ENSG00000008324	SS18L2	3	42623332	42636606	1	protein_coding	115	48	120	139	58	134	91	139	122
ENSG00000008382	MPND	19	4343524	4360083	1	protein_coding	48	49	65	72	43	50	42	52	58
ENSG00000008394	MGST1	12	16500076	16762193	1	protein_coding	217	24	177	169	35	244	171	163	157
ENSG00000008405	CRY1	12	107385142	107487607	-1	protein_coding	129	22	159	124	41	217	153	148	165
ENSG00000008441	NFIX	19	13106422	13209610	1	protein_coding	190	35	247	171	52	187	164	161	217
ENSG00000008513	ST3GAL1	8	134467091	134584183	-1	protein_coding	175	51	207	192	60	249	150	116	256
ENSG00000008517	IL32	16	3115298	3131908	1	protein_coding	102	52	126	95	34	94	152	165	110
ENSG00000008710	PKD1	16	2138711	2185899	-1	protein_coding	239	344	396	370	311	432	312	322	244
ENSG00000008735	MAPK8IP2	22	51039114	51052409	1	protein_coding	203	127	256	279	155	290	273	230	269
ENSG00000008838	MED24	17	38175350	38217468	-1	protein_coding	395	389	469	532	327	544	361	405	448
ENSG00000008853	RHOBTB2	8	22844930	22877712	1	protein_coding	117	36	153	164	46	156	126	128	117
ENSG00000008869	HEATR5B	2	37195526	37311485	-1	protein_coding	312	81	369	370	92	475	417	419	478
ENSG00000008952	SEC62	3	169684423	169716161	1	protein_coding	1427	239	1707	1121	315	1803	1823	1689	1774
ENSG00000008988	RPS20	8	56979854	56987069	-1	protein_coding	4017	3452	3051	4044	2606	3245	2302	2685	4966
ENSG00000009307	CSDE1	1	115259534	115301297	-1	protein_coding	5694	599	6124	5193	762	6970	5516	5302	7374
ENSG00000009335	UBE3C	7	156931607	157062066	1	protein_coding	1079	325	1259	1125	325	1304	1253	1203	1206
ENSG00000009694	TENM1	X	123509753	124097666	-1	protein_coding	97	43	100	93	51	120	31	38	72
ENSG00000009709	PAX7	1	18957500	19075360	1	protein_coding	24	15	20	23	9	21	20	16	31
ENSG00000009724	MASP2	1	11086580	11107290	-1	protein_coding	48	7	55	46	3	54	41	20	49
ENSG00000009780	FAM76A	1	28052490	28089633	1	protein_coding	485	77	455	450	97	464	441	382	463
ENSG00000009790	TRAF3IP3	1	209929377	209955668	1	protein_coding	47	12	48	41	7	51	56	40	29
ENSG00000009830	POMT2	14	77741299	77787227	-1	protein_coding	188	94	195	205	91	214	175	187	159
ENSG00000009950	MLXIPL	7	73007524	73038873	-1	protein_coding	206	105	209	168	87	209	208	189	148
ENSG00000009954	BAZ1B	7	72854728	72936608	-1	protein_coding	3108	831	3243	2875	943	3244	3303	3040	2884
ENSG00000010072	SPRTN	1	231472850	231490769	1	protein_coding	410	67	496	443	96	616	518	552	630
ENSG00000010165	METTL13	1	171750788	171783163	1	protein_coding	192	97	223	206	104	194	141	171	183
ENSG00000010219	DYRK4	12	4671370	4723325	1	protein_coding	231	88	225	274	70	299	186	202	289
ENSG00000010244	ZNF207	17	30677136	30708905	1	protein_coding	1332	220	1416	1202	228	1549	1320	1151	1383
ENSG00000010256	UQCRC1	3	48636435	48648409	-1	protein_coding	507	539	555	579	420	625	449	483	604
ENSG00000010270	STARD3NL	7	38217824	38270272	1	protein_coding	728	126	732	715	146	792	642	616	850
ENSG00000010278	CD9	12	6308881	6347425	1	protein_coding	143	32	96	115	34	143	164	127	153
ENSG00000010282	HHATL	3	42734155	42744319	-1	protein_coding	15	8	11	14	3	15	11	8	7
ENSG00000010292	NCAPD2	12	6602522	6641121	1	protein_coding	1272	402	1383	1408	438	1610	1227	1294	1609
ENSG00000010295	IFFO1	12	6647541	6665239	-1	protein_coding	153	120	169	180	122	213	207	184	213
ENSG00000010310	GIPR	19	46171502	46186982	1	protein_coding	17	10	12	13	3	10	15	12	10
ENSG00000010318	PHF7	3	52444673	52457657	1	protein_coding	96	29	90	116	39	140	88	64	77
ENSG00000010319	SEMA3G	3	52467069	52479101	-1	protein_coding	15	14	15	22	13	19	27	23	24
ENSG00000010322	NISCH	3	52489134	52527087	1	protein_coding	895	611	992	967	560	1132	891	875	959
ENSG00000010361	FUZ	19	50310126	50320633	-1	protein_coding	167	128	199	204	115	213	155	167	177
ENSG00000010404	IDS	X	148558521	148615470	-1	protein_coding	941	146	1243	915	181	1284	1114	1023	1240
ENSG00000010539	ZNF200	16	3272325	3286221	-1	protein_coding	179	37	213	193	42	218	262	264	282
ENSG00000010626	LRRC23	12	6982733	7023407	1	protein_coding	72	22	78	75	29	66	50	59	80
ENSG00000010803	SCMH1	1	41492872	41707826	-1	protein_coding	469	153	568	469	134	604	547	594	572
ENSG00000011007	TCEB3	1	24069645	24088549	1	protein_coding	1348	187	1313	1209	193	1394	1200	1102	1680
ENSG00000011009	LYPLA2	1	24117460	24122029	1	protein_coding	202	179	257	275	147	285	217	264	232
ENSG00000011021	CLCN6	1	11866207	11903201	1	protein_coding	147	85	213	184	93	233	196	202	245
ENSG00000011028	MRC2	17	60704762	60770958	1	protein_coding	47	71	57	80	57	67	62	66	58
ENSG00000011105	TSPAN9	12	3186521	3395730	1	protein_coding	61	32	68	72	44	84	69	67	60
ENSG00000011114	BTBD7	14	93703896	93799438	-1	protein_coding	495	91	596	478	99	601	497	482	653
ENSG00000011132	APBA3	19	3750817	3761697	-1	protein_coding	97	76	130	129	98	138	115	133	110
ENSG00000011143	MKS1	17	56282803	56296966	-1	protein_coding	134	85	147	194	98	191	141	137	169
ENSG00000011198	ABHD5	3	43731605	43775863	1	protein_coding	170	23	170	177	38	243	219	204	178
ENSG00000011201	KAL1	X	8496915	8700227	-1	protein_coding	10	1	14	7	7	11	9	7	19
ENSG00000011243	AKAP8L	19	15490859	15529952	-1	protein_coding	806	408	757	866	483	775	633	789	821
ENSG00000011258	MBTD1	17	49254786	49337524	-1	protein_coding	287	42	315	259	71	296	397	299	419
ENSG00000011260	UTP18	17	49337889	49375297	1	protein_coding	213	49	226	233	67	236	265	202	242
ENSG00000011275	RNF216	7	5659678	5821370	-1	protein_coding	592	201	722	627	201	695	639	600	600
ENSG00000011295	TTC19	17	15902694	15948329	1	protein_coding	494	63	531	540	100	615	506	504	591
ENSG00000011304	PTBP1	19	797075	812327	1	protein_coding	2046	1102	2432	2438	1028	2793	2076	2089	2810
ENSG00000011332	DPF1	19	38701646	38720354	-1	protein_coding	197	57	204	236	69	230	227	198	245
ENSG00000011347	SYT7	11	61282785	61348620	-1	protein_coding	53	12	68	48	28	49	31	48	53
ENSG00000011376	LARS2	3	45429998	45590913	1	protein_coding	398	173	465	488	187	555	413	425	453
ENSG00000011405	PIK3C2A	11	17099277	17229530	-1	protein_coding	757	60	909	682	85	1035	1036	933	1058
ENSG00000011422	PLAUR	19	44150247	44174699	-1	protein_coding	72	16	70	54	20	67	56	57	55
ENSG00000011426	ANLN	7	36429415	36493400	1	protein_coding	1267	156	1466	1112	216	1603	1497	1382	1949
ENSG00000011451	WIZ	19	15532319	15560762	-1	protein_coding	437	255	586	537	228	671	392	436	547
ENSG00000011454	RABGAP1	9	125703112	125867145	1	protein_coding	1064	199	1162	1095	287	1193	1203	1154	1133
ENSG00000011478	QPCTL	19	46195741	46207247	1	protein_coding	89	61	93	90	74	107	93	82	84
ENSG00000011485	PPP5C	19	46850251	46896238	1	protein_coding	660	327	715	720	349	766	566	652	744
ENSG00000011523	CEP68	2	65283500	65314138	1	protein_coding	256	77	351	332	87	380	234	248	326
ENSG00000011566	MAP4K3	2	39476407	39664453	-1	protein_coding	367	78	387	319	86	411	395	384	500
ENSG00000011638	TMEM159	16	21169698	21191937	1	protein_coding	65	48	61	58	48	80	60	49	59
ENSG00000012048	BRCA1	17	41196312	41277500	-1	protein_coding	699	85	840	671	91	874	816	830	951
ENSG00000012061	ERCC1	19	45910591	45982086	-1	protein_coding	327	209	385	434	146	441	287	423	379
ENSG00000012171	SEMA3B	3	50304990	50314977	1	processed_transcript	21	11	22	24	20	26	24	26	16
ENSG00000012174	MBTPS2	X	21857754	21903542	1	protein_coding	303	51	320	262	68	369	385	298	348
ENSG00000012211	PRICKLE3	X	49031151	49042845	-1	protein_coding	241	106	271	254	106	296	231	232	217
ENSG00000012232	EXTL3	8	28457986	28613116	1	protein_coding	295	176	346	308	147	370	279	341	364
ENSG00000012779	ALOX5	10	45869661	45941561	1	protein_coding	16	4	9	13	2	12	15	11	9
ENSG00000012822	CALCOCO1	12	54104903	54121529	-1	protein_coding	485	217	505	509	222	516	415	407	486
ENSG00000012963	UBR7	14	93673401	93695561	1	protein_coding	386	81	435	419	69	519	524	428	572
ENSG00000012983	MAP4K5	14	50885219	51027844	-1	protein_coding	305	48	395	349	50	481	419	427	445
ENSG00000013016	EHD3	2	31456880	31492313	1	protein_coding	70	26	76	78	39	89	55	62	71
ENSG00000013275	PSMC4	19	40476912	40487348	1	protein_coding	1017	404	1113	1182	328	1232	1051	1248	1281
ENSG00000013288	MAN2B2	4	6576902	6625089	1	protein_coding	260	158	336	298	161	390	263	283	331
ENSG00000013306	SLC25A39	17	42396993	42402238	-1	protein_coding	540	415	700	669	370	770	598	619	686
ENSG00000013364	MVP	16	29831715	29859355	1	protein_coding	43	28	63	52	41	59	34	28	47
ENSG00000013374	NUB1	7	151038785	151075535	1	protein_coding	1689	230	1625	1479	295	1820	1635	1668	1904
ENSG00000013441	CLK1	2	201717732	201729422	-1	protein_coding	971	167	832	823	181	1177	802	828	1250
ENSG00000013503	POLR3B	12	106751436	106903976	1	protein_coding	401	41	434	379	66	440	416	418	464
ENSG00000013523	ANGEL1	14	77253588	77292589	-1	protein_coding	248	168	311	313	153	364	261	302	318
ENSG00000013561	RNF14	5	141337893	141369856	1	protein_coding	459	54	528	476	104	631	487	539	604
ENSG00000013563	DNASE1L1	X	153629579	153640449	-1	protein_coding	40	15	51	31	19	51	34	19	28
ENSG00000013573	DDX11	12	31226779	31257725	1	protein_coding	387	282	452	446	260	533	449	452	393
ENSG00000013583	HEBP1	12	13127798	13153207	-1	protein_coding	406	103	286	270	95	287	225	248	450
ENSG00000013588	GPRC5A	12	13043716	13070871	1	protein_coding	27	6	38	44	19	49	27	42	40
ENSG00000013619	MAMLD1	X	149529689	149682448	1	protein_coding	117	43	150	147	45	206	143	125	157
ENSG00000013810	TACC3	4	1723227	1746898	1	protein_coding	634	294	763	757	333	861	730	793	800
ENSG00000014138	POLA2	11	65029233	65073060	1	protein_coding	453	203	476	559	277	549	531	581	570
ENSG00000014164	ZC3H3	8	144519825	144623623	-1	protein_coding	189	168	286	278	139	336	208	268	267
ENSG00000014216	CAPN1	11	64948037	64979477	1	protein_coding	242	185	301	321	145	342	277	308	302
ENSG00000014641	MDH1	2	63815743	63834331	1	protein_coding	459	130	501	476	123	649	427	445	470
ENSG00000014824	SLC30A9	4	41992489	42092474	1	protein_coding	601	57	704	605	99	824	912	762	854
ENSG00000014914	MTMR11	1	149900543	149908791	-1	protein_coding	17	16	13	24	17	21	15	19	8
ENSG00000014919	COX15	10	101471601	101491857	-1	protein_coding	697	163	740	716	212	860	706	704	826
ENSG00000015133	CCDC88C	14	91737667	91884188	-1	protein_coding	139	30	149	142	40	125	120	117	109
ENSG00000015153	YAF2	12	42550906	42632151	-1	protein_coding	359	48	404	309	44	456	521	404	477
ENSG00000015171	ZMYND11	10	180405	300577	1	protein_coding	424	61	545	423	100	563	488	452	541
ENSG00000015285	WAS	X	48534985	48549818	1	protein_coding	16	4	31	13	9	13	8	12	12
ENSG00000015475	BID	22	18216906	18257536	-1	protein_coding	108	42	120	114	48	133	112	91	79
ENSG00000015479	MATR3	5	138609441	138667360	1	protein_coding	3383	675	4031	3141	681	4290	3880	3750	4077
ENSG00000015520	NPC1L1	7	44552134	44580914	-1	protein_coding	74	39	84	65	43	67	101	100	66
ENSG00000015532	XYLT2	17	48423453	48440499	1	protein_coding	161	117	240	203	107	244	214	237	198
ENSG00000015676	NUDCD3	7	44418720	44530479	-1	protein_coding	503	331	528	659	338	617	585	579	618
ENSG00000016082	ISL1	5	50678921	50690564	1	protein_coding	75	9	91	90	16	122	100	94	110
ENSG00000016391	CHDH	3	53846362	53880417	-1	protein_coding	70	37	79	77	51	78	78	67	62
ENSG00000016864	GLT8D1	3	52728505	52740048	-1	protein_coding	214	62	231	203	77	300	242	237	236
ENSG00000017260	ATP2C1	3	130569439	130735556	1	protein_coding	397	74	449	432	77	499	496	382	517
ENSG00000017373	SRCIN1	17	36686251	36762183	-1	protein_coding	30	14	36	37	19	36	38	40	17
ENSG00000017797	RALBP1	18	9475007	9538114	1	protein_coding	488	77	492	466	79	562	470	396	492
ENSG00000018189	RUFY3	4	71569921	71673032	1	protein_coding	521	138	554	525	175	673	505	479	535
ENSG00000018236	CNTN1	12	41086244	41466220	1	protein_coding	93	16	124	114	35	121	116	121	148
ENSG00000018408	WWTR1	3	149235022	149454501	-1	protein_coding	281	42	337	286	47	424	427	395	429
ENSG00000018510	AGPS	2	178257372	178408564	1	protein_coding	530	93	677	496	132	700	633	570	679
ENSG00000018610	CXorf56	X	118672112	118699397	-1	protein_coding	548	114	539	548	108	561	443	426	509
ENSG00000018699	TTC27	2	32853099	33046118	1	protein_coding	221	62	262	286	63	305	282	285	308
ENSG00000018869	ZNF582	19	56887413	56904914	-1	protein_coding	61	14	64	68	24	91	79	98	99
ENSG00000019144	PHLDB1	11	118477155	118528741	1	protein_coding	175	121	205	170	95	207	185	238	168
ENSG00000019485	PRDM11	11	45115564	45247734	1	protein_coding	19	7	15	17	10	13	10	16	25
ENSG00000019549	SNAI2	8	49830249	49834299	-1	protein_coding	1860	145	2128	1642	134	2255	1167	1052	2168
ENSG00000019582	CD74	5	149781200	149792492	-1	protein_coding	10	13	13	12	9	26	10	10	12
ENSG00000019995	ZRANB1	10	126630692	126676758	1	protein_coding	1428	100	1432	1164	132	1466	1427	1210	1635
ENSG00000020129	NCDN	1	36023074	36032875	1	protein_coding	196	189	288	251	178	257	217	213	238
ENSG00000020181	GPR124	8	37641709	37702414	1	protein_coding	58	43	100	94	62	124	143	124	103
ENSG00000020256	ZFP64	20	50668202	50820847	-1	protein_coding	439	94	447	434	119	509	438	449	431
ENSG00000020426	MNAT1	14	61201460	61436671	1	protein_coding	507	68	544	510	84	669	577	529	550
ENSG00000020577	SAMD4A	14	55033815	55260033	1	protein_coding	225	78	226	191	79	233	206	194	240
ENSG00000020633	RUNX3	1	25226002	25291612	-1	protein_coding	40	13	46	39	15	42	26	35	30
ENSG00000020922	MRE11A	11	94152895	94227074	-1	protein_coding	451	83	513	433	112	532	552	531	586
ENSG00000021300	PLEKHB1	11	73357223	73373864	1	protein_coding	112	40	142	117	35	135	82	89	103
ENSG00000021574	SPAST	2	32288680	32382706	1	protein_coding	209	23	187	167	41	224	208	220	221
ENSG00000021645	NRXN3	14	78708734	80330762	1	protein_coding	83	18	92	103	17	121	78	70	97
ENSG00000021762	OSBPL5	11	3108346	3187969	-1	protein_coding	85	85	117	112	71	123	74	112	95
ENSG00000021776	AQR	15	35147732	35262040	-1	protein_coding	461	70	455	411	82	567	555	484	645
ENSG00000021826	CPS1	2	211342406	211543831	1	protein_coding	516	146	591	516	155	578	493	446	607
ENSG00000022267	FHL1	X	135229559	135293518	1	protein_coding	1386	409	1660	1567	400	1837	1228	1294	1925
ENSG00000022277	RTFDC1	20	55043647	55093943	1	protein_coding	313	78	358	343	109	383	440	410	407
ENSG00000022567	SLC45A4	8	142217265	142318404	-1	protein_coding	81	53	118	101	49	101	101	68	94
ENSG00000022840	RNF10	12	120971283	121015397	1	protein_coding	812	356	1090	964	387	1219	1117	996	1060
ENSG00000022976	ZNF839	14	102783714	102809044	1	protein_coding	169	36	148	137	30	148	172	194	127
ENSG00000023041	ZDHHC6	10	114190058	114206672	-1	protein_coding	552	78	614	515	67	646	668	644	614
ENSG00000023171	GRAMD1B	11	123396344	123498482	1	protein_coding	63	18	71	57	19	58	71	68	71
ENSG00000023191	RNH1	11	494512	507300	-1	protein_coding	286	294	359	385	271	480	260	323	312
ENSG00000023228	NDUFS1	2	206979541	207024327	-1	protein_coding	1033	116	1048	922	111	1174	986	992	1249
ENSG00000023287	RB1CC1	8	53535016	53658403	-1	protein_coding	620	73	755	554	106	782	994	820	968
ENSG00000023318	ERP44	9	102741461	102861322	-1	protein_coding	746	111	764	682	102	921	834	816	972
ENSG00000023330	ALAS1	3	52232102	52248343	1	protein_coding	703	207	766	710	197	859	881	876	950
ENSG00000023445	BIRC3	11	102188215	102210134	1	protein_coding	19	2	19	11	3	17	51	46	22
ENSG00000023516	AKAP11	13	42846289	42897396	1	protein_coding	616	96	736	491	128	752	809	693	808
ENSG00000023572	GLRX2	1	193065598	193075244	-1	protein_coding	195	54	204	173	54	232	200	188	216
ENSG00000023608	SNAPC1	14	62229075	62263146	1	protein_coding	199	36	203	156	34	256	206	185	293
ENSG00000023697	DERA	12	16064106	16190220	1	protein_coding	253	48	255	256	40	313	224	224	322
ENSG00000023734	STRAP	12	16035325	16056412	1	protein_coding	2858	543	2535	2312	542	2477	2443	2362	3239
ENSG00000023839	ABCC2	10	101542489	101611949	1	protein_coding	26	12	36	42	18	41	25	38	35
ENSG00000023902	PLEKHO1	1	150121373	150136916	1	protein_coding	172	60	242	215	74	217	140	182	246
ENSG00000023909	GCLM	1	94350761	94374966	-1	protein_coding	123	8	129	108	25	142	151	130	152
ENSG00000024422	EHD2	19	48216600	48246391	1	protein_coding	44	8	52	57	11	68	52	50	45
ENSG00000024526	DEPDC1	1	68939835	68962904	-1	protein_coding	1138	69	1466	1002	124	1607	1567	1270	1931
ENSG00000025293	PHF20	20	34359896	34538303	1	protein_coding	425	89	443	430	105	489	605	607	479
ENSG00000025423	HSD17B6	12	57145945	57181574	1	protein_coding	39	14	60	26	15	47	21	45	32
ENSG00000025434	NR1H3	11	47269851	47290396	1	protein_coding	288	161	240	256	166	300	270	290	290
ENSG00000025708	TYMP	22	50964181	50968485	-1	protein_coding	13	16	10	13	9	13	13	6	5
ENSG00000025770	NCAPH2	22	50946645	50961901	1	protein_coding	254	280	313	326	228	349	274	315	266
ENSG00000025772	TOMM34	20	43570771	43589127	-1	protein_coding	464	130	521	536	140	623	492	545	553
ENSG00000025800	KPNA6	1	32573639	32642169	1	protein_coding	1544	426	1610	1628	485	1769	1525	1464	1719
ENSG00000026025	VIM	10	17270258	17279592	1	protein_coding	3277	613	3656	3318	627	4148	2310	2201	4344
ENSG00000026036	RTEL1-TNFRSF6B	20	62290653	62330037	1	protein_coding	14	11	12	16	22	12	14	20	18
ENSG00000026103	FAS	10	90750414	90775542	1	protein_coding	645	84	703	509	78	767	725	778	673
ENSG00000026508	CD44	11	35160417	35253949	1	protein_coding	43	7	42	52	9	48	34	35	79
ENSG00000026559	KCNG1	20	49620193	49639666	-1	protein_coding	73	30	143	110	60	139	91	114	84
ENSG00000027001	MIPEP	13	24304328	24463558	-1	protein_coding	113	46	116	98	44	131	107	108	115
ENSG00000027075	PRKCH	14	61654277	62017694	1	protein_coding	44	9	38	34	17	38	51	61	66
ENSG00000027847	B4GALT7	5	177027101	177037348	1	protein_coding	227	155	215	216	139	256	197	219	235
ENSG00000027869	SH2D2A	1	156776035	156786654	-1	protein_coding	124	40	131	105	43	158	134	134	127
ENSG00000028116	VRK2	2	58134786	58387055	1	protein_coding	196	22	199	152	34	221	190	184	242
ENSG00000028203	VEZT	12	95611522	95696566	1	protein_coding	604	61	608	569	88	656	621	564	757
ENSG00000028277	POU2F2	19	42590263	42700737	-1	protein_coding	34	8	28	31	7	34	67	52	37
ENSG00000028310	BRD9	5	850406	892939	-1	protein_coding	556	211	490	617	247	585	456	514	504
ENSG00000028528	SNX1	15	64386322	64438289	1	protein_coding	638	135	644	678	159	749	601	587	801
ENSG00000029153	ARNTL2	12	27485787	27576241	1	protein_coding	125	16	163	126	24	164	144	110	149
ENSG00000029364	SLC39A9	14	69864732	69929105	1	protein_coding	569	134	615	591	175	654	625	644	611
ENSG00000029534	ANK1	8	41510739	41754280	-1	protein_coding	230	113	300	277	134	347	327	298	265
ENSG00000029725	RABEP1	17	5185558	5289129	1	protein_coding	1350	230	1393	1146	200	1468	1357	1211	1476
ENSG00000029993	HMGB3	X	150148982	150159248	1	protein_coding	923	208	948	877	223	967	791	666	1011
ENSG00000030066	NUP160	11	47799639	47870107	-1	protein_coding	670	251	792	747	234	892	843	812	914
ENSG00000030419	IKZF2	2	213864429	214017151	-1	protein_coding	38	2	24	26	17	31	39	34	33
ENSG00000030582	GRN	17	42422614	42430470	1	protein_coding	712	895	890	857	673	905	628	585	998
ENSG00000031003	FAM13B	5	137273649	137387650	-1	protein_coding	361	54	406	356	92	462	593	505	510
ENSG00000031081	ARHGAP31	3	119013220	119139561	1	protein_coding	60	16	67	61	21	73	70	74	53
ENSG00000031698	SARS	1	109756540	109780791	1	protein_coding	3484	822	3459	3516	788	4001	4500	4718	4388
ENSG00000031823	RANBP3	19	5916150	5978153	-1	protein_coding	658	274	764	701	236	877	618	617	808
ENSG00000032219	ARID4A	14	58765103	58840605	1	protein_coding	470	135	448	421	196	551	618	505	485
ENSG00000032389	TSSC1	2	3192696	3381653	-1	protein_coding	216	72	246	233	82	248	169	201	213
ENSG00000032444	PNPLA6	19	7598890	7626650	1	protein_coding	79	109	97	127	85	116	87	89	83
ENSG00000032742	IFT88	13	21140585	21265503	1	protein_coding	72	5	59	59	13	89	88	60	79
ENSG00000033011	ALG1	16	5083703	5137380	1	protein_coding	80	47	94	96	57	126	72	73	106
ENSG00000033030	ZCCHC8	12	122957417	122985518	-1	protein_coding	475	55	518	451	77	598	578	604	608
ENSG00000033050	ABCF2	7	150904923	150924316	-1	protein_coding	1202	391	1270	1236	347	1348	1109	1209	1307
ENSG00000033100	CHPF2	7	150929575	150935908	1	protein_coding	149	207	180	217	182	263	172	218	177
ENSG00000033122	LRRC7	1	70034081	70617628	1	protein_coding	28	9	37	30	16	35	28	32	43
ENSG00000033170	FUT8	14	65877310	66210839	1	protein_coding	274	49	266	247	43	328	300	259	278
ENSG00000033178	UBA6	4	68478370	68566897	-1	protein_coding	382	36	476	370	51	551	589	545	553
ENSG00000033327	GAB2	11	77926343	78129394	-1	protein_coding	324	96	361	303	87	346	260	269	340
ENSG00000033627	ATP6V0A1	17	40610862	40674629	1	protein_coding	662	263	741	693	263	823	707	755	755
ENSG00000033800	PIAS1	15	68346517	68483096	1	protein_coding	1286	130	1451	1220	144	1755	1466	1345	1708
ENSG00000033867	SLC4A7	3	27414214	27525911	-1	protein_coding	237	62	214	288	67	309	256	225	238
ENSG00000034053	APBA2	15	29129629	29410518	1	protein_coding	191	167	215	234	114	286	209	177	213
ENSG00000034063	UHRF1	19	4903092	4962165	1	processed_transcript	217	125	268	218	136	313	269	262	260
ENSG00000034152	MAP2K3	17	21187984	21218552	1	protein_coding	185	117	179	197	87	223	183	153	192
ENSG00000034510	TMSB10	2	85132749	85133795	1	protein_coding	3124	2624	3159	4062	2171	3718	1642	2084	4281
ENSG00000034533	ASTE1	3	130732719	130746493	-1	protein_coding	226	37	252	223	36	308	252	283	308
ENSG00000034677	RNF19A	8	101269288	101348446	-1	protein_coding	159	23	185	178	27	255	230	212	253
ENSG00000034713	GABARAPL2	16	75600249	75611779	1	protein_coding	486	120	510	467	127	587	478	552	541
ENSG00000035115	SH3YL1	2	217730	266398	-1	protein_coding	65	14	94	72	16	107	74	68	73
ENSG00000035141	FAM136A	2	70523107	70529222	-1	protein_coding	886	113	826	789	119	941	656	651	903
ENSG00000035403	VCL	10	75757872	75879918	1	protein_coding	781	190	905	844	256	1006	914	866	1148
ENSG00000035499	DEPDC1B	5	59892739	59996017	-1	protein_coding	157	50	218	178	63	254	150	148	237
ENSG00000035681	NSMAF	8	59496063	59572403	-1	protein_coding	310	79	280	258	63	334	244	270	363
ENSG00000035687	ADSS	1	244571796	244615436	-1	protein_coding	606	90	684	536	145	795	637	579	755
ENSG00000035862	TIMP2	17	76849059	76921469	-1	protein_coding	187	35	202	159	39	170	182	155	241
ENSG00000035928	RFC1	4	39289076	39367995	-1	protein_coding	1186	170	1381	1042	207	1459	1347	1265	1522
ENSG00000036054	TBC1D23	3	99979844	100044095	1	protein_coding	412	46	473	335	70	582	553	583	645
ENSG00000036257	CUL3	2	225334867	225450110	-1	protein_coding	561	42	632	481	103	673	756	680	779
ENSG00000036448	MYOM2	8	1993155	2113475	1	protein_coding	222	94	203	223	106	228	120	163	171
ENSG00000036530	CYP46A1	14	100150641	100193638	1	protein_coding	14	6	12	8	6	11	17	15	15
ENSG00000036549	ZZZ3	1	78028101	78149104	-1	protein_coding	1660	196	1931	1438	231	2095	1985	1762	2247
ENSG00000036672	USP2	11	119225925	119252436	-1	protein_coding	143	35	172	171	36	157	175	175	159
ENSG00000037042	TUBG2	17	40811323	40819024	1	protein_coding	178	56	191	136	48	178	186	243	166
ENSG00000037241	RPL26L1	5	172385732	172396774	1	protein_coding	414	104	301	303	77	377	230	272	379
ENSG00000037280	FLT4	5	180028506	180076624	-1	protein_coding	222	116	275	260	95	286	202	201	188
ENSG00000037474	NSUN2	5	6599352	6633404	-1	protein_coding	578	160	584	516	185	560	543	539	597
ENSG00000037637	FBXO42	1	16573334	16678949	-1	protein_coding	343	120	395	379	125	527	459	502	447
ENSG00000037749	MFAP3	5	153418466	153600038	1	protein_coding	261	58	281	237	74	292	250	256	343
ENSG00000037757	MRI1	19	13875346	13885096	1	protein_coding	115	77	144	155	72	153	139	156	127
ENSG00000037897	METTL1	12	58162254	58166576	-1	protein_coding	208	85	188	200	89	191	129	152	224
ENSG00000037965	HOXC8	12	54402832	54407570	1	protein_coding	162	22	184	153	43	161	189	161	135
ENSG00000038002	AGA	4	178351924	178363657	-1	protein_coding	65	16	58	63	8	79	93	62	67
ENSG00000038210	PI4K2B	4	25162263	25280714	1	protein_coding	277	19	266	208	28	263	255	239	353
ENSG00000038219	BOD1L1	4	13570362	13629347	-1	protein_coding	807	223	925	814	279	964	943	883	771
ENSG00000038274	MAT2B	5	162930120	162946342	1	protein_coding	613	135	619	666	124	746	558	602	666
ENSG00000038295	TLL1	4	166794410	167025047	1	protein_coding	10	3	11	20	3	18	15	17	7
ENSG00000038358	EDC4	16	67906926	67918406	1	protein_coding	301	322	309	371	303	343	294	307	349
ENSG00000038382	TRIO	5	14143811	14532235	1	protein_coding	892	410	937	1000	436	1142	971	960	863
ENSG00000038427	VCAN	5	82767284	82878122	1	protein_coding	1561	252	1743	1543	356	2007	1549	1426	1858
ENSG00000038532	CLEC16A	16	11038345	11276046	1	protein_coding	388	180	464	474	193	479	430	421	445
ENSG00000039068	CDH1	16	68771128	68869451	1	protein_coding	10	4	17	7	9	9	17	15	21
ENSG00000039123	SKIV2L2	5	54603588	54721409	1	protein_coding	630	99	670	480	107	736	714	670	670
ENSG00000039319	ZFYVE16	5	79703832	79775169	1	protein_coding	357	48	399	303	40	421	445	416	473
ENSG00000039523	FAM65A	16	67552321	67580691	1	protein_coding	237	90	220	209	65	275	218	179	221
ENSG00000039560	RAI14	5	34656342	34832732	1	protein_coding	624	100	725	503	118	791	737	642	733
ENSG00000039600	SOX30	5	157052687	157098488	-1	protein_coding	55	2	47	29	16	87	55	72	37
ENSG00000039650	PNKP	19	50364461	50371166	-1	protein_coding	159	171	185	176	153	182	201	213	174
ENSG00000040199	PHLPP2	16	71671738	71758604	-1	protein_coding	232	72	279	254	74	260	267	308	263
ENSG00000040275	SPDL1	5	169010638	169031782	1	protein_coding	703	98	747	642	98	900	773	680	898
ENSG00000040341	STAU2	8	74332604	74659943	-1	protein_coding	271	19	280	245	42	296	323	346	280
ENSG00000040487	PQLC2	1	19638820	19655794	1	protein_coding	129	56	163	141	60	206	133	141	159
ENSG00000040531	CTNS	17	3539762	3564836	1	protein_coding	97	58	141	137	57	133	89	98	153
ENSG00000040608	RTN4R	22	20228938	20270769	-1	protein_coding	13	26	24	20	16	28	12	20	9
ENSG00000040633	PHF23	17	7138347	7143041	-1	protein_coding	820	324	901	860	284	914	878	944	1022
ENSG00000040933	INPP4A	2	99061317	99210853	1	protein_coding	271	147	352	329	147	408	336	341	293
ENSG00000041357	PSMA4	15	78832747	78841604	1	protein_coding	1679	258	1645	1585	281	1757	1410	1337	1849
ENSG00000041802	LSG1	3	194361517	194393206	-1	protein_coding	283	45	277	298	50	309	363	353	380
ENSG00000041880	PARP3	3	51976361	51982883	1	protein_coding	87	28	87	96	42	101	77	80	87
ENSG00000041982	TNC	9	117782806	117880536	-1	protein_coding	96	51	130	91	64	103	81	103	160
ENSG00000041988	THAP3	1	6684926	6695646	1	protein_coding	205	103	276	233	89	279	198	218	264
ENSG00000042088	TDP1	14	90421283	90511106	1	protein_coding	304	94	304	341	135	401	336	329	343
ENSG00000042286	AIFM2	10	71857979	71892690	-1	protein_coding	29	9	15	35	14	25	19	26	21
ENSG00000042317	SPATA7	14	88851268	88936694	1	protein_coding	156	23	215	188	12	266	299	257	251
ENSG00000042429	MED17	11	93517393	93547861	1	protein_coding	356	55	332	275	38	313	244	243	347
ENSG00000042445	RETSAT	2	85569211	85581743	-1	protein_coding	199	108	249	198	127	215	218	254	261
ENSG00000042493	CAPG	2	85621871	85645555	-1	protein_coding	24	10	22	29	10	24	28	26	23
ENSG00000042753	AP2S1	19	47341393	47354249	-1	protein_coding	521	480	504	643	444	652	546	626	704
ENSG00000042781	USH2A	1	215796236	216596738	-1	protein_coding	17	6	20	18	12	18	18	7	12
ENSG00000043039	BARX2	11	129245835	129322171	1	protein_coding	90	27	99	97	31	109	55	69	100
ENSG00000043093	DCUN1D1	3	182655862	182703741	-1	protein_coding	318	29	374	316	61	415	333	324	411
ENSG00000043143	JADE2	5	133860003	133918918	1	protein_coding	81	30	91	89	19	103	71	87	88
ENSG00000043355	ZIC2	13	100634026	100639018	1	protein_coding	755	284	849	730	249	908	584	553	1017
ENSG00000043514	TRIT1	1	40306723	40349183	-1	protein_coding	313	54	424	333	68	435	554	557	538
ENSG00000044115	CTNNA1	5	137946656	138270723	1	protein_coding	952	217	980	810	244	978	919	925	1207
ENSG00000044446	PHKA2	X	18910418	19002716	-1	protein_coding	214	118	245	244	137	269	222	249	189
ENSG00000044459	CNTLN	9	17134980	17503921	1	protein_coding	281	33	281	227	65	272	273	252	201
ENSG00000044524	EPHA3	3	89156674	89531284	1	protein_coding	177	51	212	213	55	239	189	213	239
ENSG00000044574	HSPA5	9	127997132	128003609	-1	protein_coding	2372	766	2393	2335	874	2497	1891	1696	2429
ENSG00000046604	DSG2	18	29078006	29128971	1	protein_coding	1248	166	1321	1102	248	1506	1373	1192	1607
ENSG00000046647	GEMIN8	X	14026398	14048012	-1	protein_coding	122	22	139	115	39	136	126	108	129
ENSG00000046651	OFD1	X	13752832	13787480	1	protein_coding	221	57	277	243	69	293	374	334	249
ENSG00000046653	GPM6B	X	13789150	13956757	-1	protein_coding	152	41	195	124	31	233	144	168	186
ENSG00000046889	PREX2	8	68864353	69149265	1	protein_coding	62	17	93	64	24	110	89	62	95
ENSG00000047056	WDR37	10	1095478	1178237	1	protein_coding	234	72	224	175	89	239	168	174	204
ENSG00000047188	YTHDC2	5	112849380	112930982	1	protein_coding	489	71	522	425	134	506	548	470	447
ENSG00000047230	CTPS2	X	16606126	16731059	-1	protein_coding	294	101	291	303	94	359	297	306	346
ENSG00000047249	ATP6V1H	8	54628117	54756118	-1	protein_coding	345	60	398	370	70	470	411	426	536
ENSG00000047315	POLR2B	4	57843888	57897334	1	protein_coding	596	143	624	574	164	680	611	679	645
ENSG00000047346	FAM214A	15	52873514	53002014	-1	protein_coding	115	11	138	93	26	147	162	156	182
ENSG00000047365	ARAP2	4	35949843	36246131	-1	protein_coding	125	9	137	112	24	155	122	126	188
ENSG00000047410	TPR	1	186280784	186344825	-1	protein_coding	3287	1052	3627	3352	1390	4332	4276	3768	2527
ENSG00000047578	KIAA0556	16	27561454	27791690	1	protein_coding	174	77	185	185	89	245	205	190	180
ENSG00000047597	XK	X	37545012	37591383	1	protein_coding	32	6	40	27	12	56	28	41	42
ENSG00000047621	C12orf4	12	4596894	4647674	-1	protein_coding	314	37	402	334	51	466	530	462	535
ENSG00000047634	SCML1	X	17755588	17773105	1	protein_coding	1211	125	1192	1019	139	1340	1329	1226	1399
ENSG00000047849	MAP4	3	47892182	48130769	-1	protein_coding	1783	506	2022	1806	533	2152	1705	1666	2044
ENSG00000048028	USP28	11	113668596	113746292	-1	protein_coding	336	72	479	366	71	487	509	478	482
ENSG00000048052	HDAC9	7	18126572	19042039	1	protein_coding	74	18	56	52	24	70	61	53	64
ENSG00000048140	TSPAN17	5	176074388	176086058	1	protein_coding	159	87	169	183	95	179	186	163	173
ENSG00000048162	NOP16	5	175810949	175815976	-1	protein_coding	307	123	312	312	110	338	232	261	356
ENSG00000048342	CC2D2A	4	15471489	15603180	1	protein_coding	215	51	212	219	82	262	178	209	181
ENSG00000048392	RRM2B	8	103216730	103251346	-1	protein_coding	993	128	1112	790	186	1210	1871	1577	1260
ENSG00000048405	ZNF800	7	126986844	127071978	-1	protein_coding	275	35	302	221	48	303	292	243	304
ENSG00000048471	SNX29	16	12070594	12668146	1	protein_coding	223	69	187	241	77	224	182	203	191
ENSG00000048649	RSF1	11	77371041	77532063	-1	protein_coding	1535	390	1587	1428	455	1747	1690	1510	1393
ENSG00000048707	VPS13D	1	12290124	12572099	1	protein_coding	699	170	681	654	204	788	763	806	684
ENSG00000048740	CELF2	10	11047259	11378674	1	protein_coding	381	44	461	329	85	562	479	495	581
ENSG00000048828	FAM120A	9	96214004	96328397	1	protein_coding	1007	270	1049	949	291	1179	1103	996	1206
ENSG00000048991	R3HDM1	2	136289025	136482840	1	protein_coding	1029	120	1216	860	126	1285	1063	1071	1201
ENSG00000049089	COL9A2	1	40766159	40783488	-1	protein_coding	14	12	19	18	17	24	12	26	9
ENSG00000049130	KITLG	12	88886570	88974628	-1	protein_coding	290	31	355	278	66	433	436	375	552
ENSG00000049167	ERCC8	5	60169658	60240900	-1	protein_coding	132	14	123	111	19	131	124	103	127
ENSG00000049192	ADAMTS6	5	64444563	64777747	-1	protein_coding	11	7	26	25	12	37	40	25	20
ENSG00000049239	H6PD	1	9294834	9331396	1	protein_coding	88	72	150	124	69	170	140	141	117
ENSG00000049245	VAMP3	1	7831329	7841492	1	protein_coding	648	95	592	568	184	614	504	548	693
ENSG00000049246	PER3	1	7844380	7905237	1	protein_coding	42	9	37	26	14	50	29	23	44
ENSG00000049249	TNFRSF9	1	7979907	8000926	-1	protein_coding	39	4	37	42	21	41	57	66	36
ENSG00000049323	LTBP1	2	33172039	33624576	1	protein_coding	91	36	115	125	59	140	137	139	131
ENSG00000049449	RCN1	11	31833939	32127301	1	protein_coding	883	134	1067	928	159	1260	1018	988	1153
ENSG00000049541	RFC2	7	73645829	73668774	-1	protein_coding	965	288	1004	964	263	1074	914	1046	1125
ENSG00000049656	CLPTM1L	5	1317859	1345214	-1	protein_coding	572	332	569	550	285	622	553	550	581
ENSG00000049759	NEDD4L	18	55711599	56068772	1	protein_coding	520	96	638	545	101	672	587	652	757
ENSG00000049769	PPP1R3F	X	49126306	49157929	1	protein_coding	12	16	20	16	6	19	18	21	8
ENSG00000049860	HEXB	5	73935848	74018472	1	protein_coding	738	176	732	643	162	790	718	602	831
ENSG00000049883	PTCD2	5	71616194	71656052	1	protein_coding	146	20	199	149	17	203	214	210	168
ENSG00000050130	JKAMP	14	59951161	59972128	1	protein_coding	202	31	235	163	46	234	155	164	219
ENSG00000050165	DKK3	11	11984653	12031316	-1	protein_coding	10	0	12	9	9	11	15	10	11
ENSG00000050344	NFE2L3	7	26191860	26226745	1	protein_coding	118	26	141	141	31	204	166	128	135
ENSG00000050405	LIMA1	12	50569571	50677329	-1	protein_coding	173	26	211	154	45	211	231	225	232
ENSG00000050426	LETMD1	12	51441745	51454207	1	protein_coding	386	230	407	446	225	416	325	370	522
ENSG00000050438	SLC4A8	12	51785101	51902980	1	protein_coding	30	8	32	28	15	26	28	10	17
ENSG00000050555	LAMC3	9	133884469	133969860	1	protein_coding	38	34	34	38	22	45	35	39	40
ENSG00000050748	MAPK9	5	179660143	179719099	-1	protein_coding	595	74	627	520	110	651	703	605	535
ENSG00000050767	COL23A1	5	177664619	178017556	-1	protein_coding	5	12	7	15	9	20	8	7	10
ENSG00000050820	BCAR1	16	75262928	75301951	-1	protein_coding	370	189	423	428	187	446	368	299	478
ENSG00000051009	FAM160A2	11	6232565	6255941	-1	protein_coding	278	183	320	286	205	308	231	240	267
ENSG00000051108	HERPUD1	16	56965960	56977798	1	protein_coding	853	215	1007	909	179	1155	779	727	1211
ENSG00000051128	HOMER3	19	19040010	19052070	-1	protein_coding	21	13	23	22	8	32	23	21	20
ENSG00000051180	RAD51	15	40986972	41024354	1	protein_coding	279	53	236	275	70	274	211	175	266
ENSG00000051341	POLQ	3	121150278	121264853	-1	protein_coding	545	113	548	487	141	706	574	571	591
ENSG00000051382	PIK3CB	3	138372860	138553780	-1	protein_coding	217	52	219	217	54	268	242	247	251
ENSG00000051523	CYBA	16	88709691	88717560	-1	protein_coding	70	137	88	115	97	89	53	42	104
ENSG00000051596	THOC3	5	175344876	175461683	-1	protein_coding	100	58	109	101	43	127	98	83	83
ENSG00000051825	MPHOSPH9	12	123636867	123728561	-1	protein_coding	741	98	787	656	110	959	957	916	899
ENSG00000052126	PLEKHA5	12	19282648	19529334	1	protein_coding	403	70	458	397	79	502	435	375	459
ENSG00000052723	SIKE1	1	115312100	115323306	-1	protein_coding	539	80	701	614	104	734	642	585	800
ENSG00000052749	RRP12	10	99116115	99161127	-1	protein_coding	465	392	517	635	382	656	548	579	492
ENSG00000052795	FNIP2	4	159690290	159829201	1	protein_coding	188	39	258	169	68	240	197	196	276
ENSG00000052802	MSMO1	4	166248775	166264312	1	protein_coding	404	77	486	396	101	542	370	340	405
ENSG00000052841	TTC17	11	43380482	43516483	1	protein_coding	917	126	922	919	181	1200	987	879	1015
ENSG00000052850	ALX4	11	44281994	44331716	-1	protein_coding	80	52	120	128	54	135	101	87	103
ENSG00000053108	FSTL4	5	132532147	132948255	-1	protein_coding	22	7	25	32	8	38	25	35	29
ENSG00000053254	FOXN3	14	89591215	90085493	-1	protein_coding	706	119	696	594	151	826	843	738	958
ENSG00000053371	AKR7A2	1	19630459	19638640	-1	protein_coding	147	171	142	184	140	173	93	113	218
ENSG00000053372	MRTO4	1	19578033	19586622	1	protein_coding	521	152	621	539	139	636	506	447	657
ENSG00000053501	USE1	19	17326155	17330638	1	protein_coding	579	193	506	483	111	443	341	374	652
ENSG00000053524	MCF2L2	3	182895831	183146566	-1	protein_coding	28	17	17	42	22	22	37	20	25
ENSG00000053702	NRIP2	12	2934514	2944710	-1	protein_coding	38	8	50	49	22	60	34	33	40
ENSG00000053747	LAMA3	18	21269407	21535030	1	protein_coding	441	191	528	493	193	525	502	500	294
ENSG00000053770	AP5M1	14	57735627	57756797	1	protein_coding	167	23	193	134	26	214	186	214	185
ENSG00000053900	ANAPC4	4	25378835	25420120	1	protein_coding	125	31	160	115	31	165	195	129	164
ENSG00000054116	TRAPPC3	1	36602173	36615098	-1	protein_coding	363	131	455	388	163	500	364	365	425
ENSG00000054118	THRAP3	1	36690017	36770958	1	protein_coding	2020	451	2062	2035	544	2397	2006	2031	1849
ENSG00000054148	PHPT1	9	139743176	139745488	1	protein_coding	1557	1782	1522	1908	1350	1722	1533	2011	2272
ENSG00000054267	ARID4B	1	235294949	235491534	-1	protein_coding	1510	467	1625	1361	619	1680	1858	1635	1445
ENSG00000054277	OPN3	1	241753404	241840678	-1	protein_coding	15	11	16	19	11	38	21	21	18
ENSG00000054282	SDCCAG8	1	243419320	243663394	1	protein_coding	481	67	520	443	125	583	644	567	504
ENSG00000054392	HHAT	1	210501596	210849638	1	protein_coding	196	82	190	204	72	204	224	213	225
ENSG00000054523	KIF1B	1	10270863	10441661	1	protein_coding	992	247	1102	1075	299	1251	1233	1158	1284
ENSG00000054611	TBC1D22A	22	47158518	47571336	1	protein_coding	195	82	213	229	82	240	181	201	220
ENSG00000054654	SYNE2	14	64319683	64693165	1	protein_coding	886	198	983	958	198	1089	1197	1066	824
ENSG00000054690	PLEKHH1	14	68000018	68056329	1	protein_coding	180	83	220	203	72	225	206	196	178
ENSG00000054793	ATP9A	20	50213053	50385173	-1	protein_coding	313	127	332	311	154	343	380	346	388
ENSG00000054965	FAM168A	11	73111532	73309234	-1	protein_coding	576	149	693	574	194	729	555	569	638
ENSG00000054967	RELT	11	73087309	73108519	1	protein_coding	117	82	135	115	59	131	96	122	159
ENSG00000054983	GALC	14	88304164	88460009	-1	protein_coding	17	0	7	8	11	11	6	6	11
ENSG00000055044	NOP58	2	203130439	203168389	1	protein_coding	2642	611	2538	2158	656	2677	3228	2656	2717
ENSG00000055070	SZRD1	1	16679070	16724640	1	protein_coding	1267	436	1438	1351	396	1445	1002	1098	1258
ENSG00000055118	KCNH2	7	150642049	150675403	-1	protein_coding	18	12	13	26	12	12	24	15	19
ENSG00000055130	CUL1	7	148395006	148498128	1	protein_coding	906	160	970	813	187	1013	1086	1013	1092
ENSG00000055147	FAM114A2	5	153369688	153418496	-1	protein_coding	388	60	361	353	58	420	316	288	381
ENSG00000055163	CYFIP2	5	156693089	156822606	1	protein_coding	1980	597	2075	1934	658	2333	2056	2033	2100
ENSG00000055332	EIF2AK2	2	37326353	37384208	-1	protein_coding	1221	153	1355	1132	168	1442	1279	1201	1489
ENSG00000055483	USP36	17	76783463	76837523	-1	protein_coding	1170	429	1396	1170	403	1411	1107	1096	1268
ENSG00000055609	KMT2C	7	151832010	152133090	-1	protein_coding	2933	589	3512	2748	592	3962	3620	3528	3172
ENSG00000055732	MCOLN3	1	85483765	85514182	-1	protein_coding	283	46	352	270	44	369	342	291	331
ENSG00000055917	PUM2	2	20448452	20551995	-1	protein_coding	1350	288	1249	1190	308	1474	1245	1107	1476
ENSG00000055950	MRPL43	10	102729215	102747272	-1	protein_coding	594	305	662	636	261	793	496	546	787
ENSG00000056050	C4orf27	4	170650616	170679104	-1	protein_coding	316	26	322	275	48	376	329	271	336
ENSG00000056097	ZFR	5	32354456	32444867	-1	protein_coding	2313	320	2693	2247	422	2756	2817	2372	2754
ENSG00000056277	ZNF280C	X	129336685	129402873	-1	protein_coding	505	85	647	522	87	834	608	569	838
ENSG00000056291	NPFFR2	4	72897521	73013784	1	protein_coding	18	3	10	16	0	29	30	16	13
ENSG00000056487	PHF21B	22	45277042	45405880	-1	protein_coding	142	55	164	180	47	153	163	209	188
ENSG00000056558	TRAF1	9	123664671	123691451	-1	protein_coding	19	8	27	36	9	15	33	37	14
ENSG00000056586	RC3H2	9	125606835	125667620	-1	protein_coding	928	152	946	925	179	1168	1094	1041	1216
ENSG00000056661	PCGF2	17	36890150	36906070	-1	protein_coding	470	109	645	463	107	672	414	405	617
ENSG00000056736	IL17RB	3	53880607	53899827	1	protein_coding	138	46	202	178	47	211	183	227	158
ENSG00000056998	GYG2	X	2746829	2800859	1	protein_coding	81	30	97	91	30	99	85	92	93
ENSG00000057019	DCBLD2	3	98514785	98620533	-1	protein_coding	356	74	400	372	101	411	396	348	499
ENSG00000057252	SOAT1	1	179262925	179327815	1	protein_coding	432	78	402	350	86	475	451	395	481
ENSG00000057294	PKP2	12	32943679	33049774	-1	protein_coding	114	25	154	150	22	159	155	161	172
ENSG00000057468	MSH4	1	76262567	76378923	1	protein_coding	15	7	20	19	4	33	15	22	24
ENSG00000057608	GDI2	10	5807186	5884095	-1	protein_coding	1652	224	1654	1457	219	1879	1412	1439	2218
ENSG00000057704	TMCC3	12	94960900	95044338	-1	protein_coding	99	13	135	118	26	162	152	138	151
ENSG00000057757	PITHD1	1	24104895	24114722	1	protein_coding	365	171	408	421	169	477	459	443	554
ENSG00000057935	MTA3	2	42721709	42984087	1	protein_coding	605	79	611	516	82	672	678	665	727
ENSG00000058056	USP13	3	179370543	179507189	1	protein_coding	283	41	306	274	75	388	242	266	358
ENSG00000058063	ATP11B	3	182511288	182639423	1	protein_coding	337	71	416	347	64	509	463	402	449
ENSG00000058085	LAMC2	1	183155373	183214035	1	protein_coding	25	3	26	26	15	30	22	18	24
ENSG00000058091	CDK14	7	90095738	90839905	1	protein_coding	247	44	242	205	41	287	307	267	315
ENSG00000058262	SEC61A1	3	127770484	127790526	1	protein_coding	1204	590	1294	1275	573	1445	1293	1315	1419
ENSG00000058272	PPP1R12A	12	80167343	80329240	-1	protein_coding	1130	249	1179	1046	375	1468	1455	1252	1243
ENSG00000058404	CAMK2B	7	44256749	44374176	-1	protein_coding	24	11	23	29	18	34	34	33	23
ENSG00000058453	CROCC	1	17066768	17299474	1	protein_coding	104	115	149	158	96	179	98	89	105
ENSG00000058600	POLR3E	16	22308730	22346424	1	protein_coding	541	256	658	571	267	723	506	533	567
ENSG00000058668	ATP2B4	1	203595689	203713209	1	protein_coding	744	278	767	709	307	840	724	658	811
ENSG00000058673	ZC3H11A	1	203764782	203823252	1	protein_coding	1178	196	1258	1174	249	1485	1593	1549	1588
ENSG00000058729	RIOK2	5	96496571	96518964	-1	protein_coding	280	30	301	281	67	336	321	313	392
ENSG00000058799	YIPF1	1	54317392	54356407	-1	protein_coding	192	32	194	167	36	207	184	162	207
ENSG00000058804	NDC1	1	54231133	54304533	-1	protein_coding	986	182	1028	842	136	1106	885	766	1153
ENSG00000059122	FLYWCH1	16	2961938	3001209	1	protein_coding	260	191	367	342	191	357	299	341	310
ENSG00000059145	UNKL	16	1413206	1464752	-1	protein_coding	144	86	195	194	92	238	139	156	152
ENSG00000059377	TBXAS1	7	139476850	139720125	1	protein_coding	24	30	18	25	11	18	20	19	21
ENSG00000059573	ALDH18A1	10	97365696	97416463	-1	protein_coding	1114	408	1116	1107	497	1262	1072	1145	1314
ENSG00000059588	TARBP1	1	234527059	234614849	-1	protein_coding	353	89	353	364	117	417	438	412	217
ENSG00000059691	PET112	4	152591656	152682175	-1	protein_coding	191	62	239	221	76	261	151	167	220
ENSG00000059728	MXD1	2	70124820	70170077	1	protein_coding	463	52	495	453	99	585	600	455	497
ENSG00000059758	CDK17	12	96672039	96794338	-1	protein_coding	280	55	286	247	67	305	312	268	407
ENSG00000059769	DNAJC25	9	114393632	114432508	1	protein_coding	278	26	235	197	34	262	318	256	263
ENSG00000059804	SLC2A3	12	8071826	8088871	-1	protein_coding	33	8	46	42	14	34	43	32	35
ENSG00000059915	PSD	10	104162376	104181296	-1	protein_coding	25	9	42	39	31	27	22	20	23
ENSG00000060069	CTDP1	18	77439801	77514510	1	protein_coding	102	56	118	115	68	138	88	114	96
ENSG00000060138	YBX3	12	10851683	10875911	-1	protein_coding	5496	591	5693	4880	682	5854	3960	3852	5995
ENSG00000060237	WNK1	12	861759	1020618	1	protein_coding	3376	694	3896	3217	711	4069	2733	2792	3942
ENSG00000060339	CCAR1	10	70480769	70552134	1	protein_coding	1920	451	2142	2031	584	2316	2145	1967	1610
ENSG00000060491	OGFR	20	61436187	61445352	1	protein_coding	118	76	147	147	69	178	166	154	137
ENSG00000060642	PIGV	1	27113963	27124889	1	protein_coding	50	21	56	53	19	46	40	32	42
ENSG00000060656	PTPRU	1	29563028	29653325	1	protein_coding	778	759	1006	1111	808	1068	769	938	1021
ENSG00000060688	SNRNP40	1	31732417	31769662	-1	protein_coding	885	377	972	909	324	1119	895	1058	1084
ENSG00000060749	QSER1	11	32914724	33014862	1	protein_coding	1546	131	1919	1463	185	2080	1975	1688	2364
ENSG00000060971	ACAA1	3	38144620	38178733	-1	protein_coding	88	93	144	140	94	130	123	128	179
ENSG00000060982	BCAT1	12	24964295	25102393	-1	protein_coding	317	53	359	268	75	396	423	414	339
ENSG00000061273	HDAC7	12	48176505	48226915	-1	protein_coding	140	100	198	174	81	181	162	165	172
ENSG00000061337	LZTS1	8	20103676	20161474	-1	protein_coding	45	25	40	56	15	46	38	52	48
ENSG00000061455	PRDM6	5	122424816	122529960	1	protein_coding	343	55	383	317	60	392	287	283	430
ENSG00000061656	SPAG4	20	34203814	34208971	1	protein_coding	13	20	4	9	15	16	14	11	8
ENSG00000061676	NCKAP1	2	183773843	183903586	-1	protein_coding	817	111	1002	774	162	1142	1048	906	1135
ENSG00000061794	MRPS35	12	27863706	27909228	1	protein_coding	656	51	675	644	51	764	672	657	887
ENSG00000061918	GUCY1B3	4	156680144	156728743	1	protein_coding	107	23	112	117	29	162	154	139	163
ENSG00000061936	SFSWAP	12	132195626	132284282	1	protein_coding	1277	320	1356	1231	346	1503	1154	1182	1321
ENSG00000061938	TNK2	3	195590235	195638816	-1	protein_coding	117	110	186	187	127	200	141	187	125
ENSG00000061987	MON2	12	62860597	62991363	1	protein_coding	466	103	555	570	120	764	732	661	545
ENSG00000062038	CDH3	16	68670092	68756519	1	protein_coding	36	13	47	35	15	45	47	47	21
ENSG00000062194	GPBP1	5	56469775	56560506	1	protein_coding	1134	143	1389	1042	209	1636	1590	1472	1459
ENSG00000062282	DGAT2	11	75470557	75512579	1	protein_coding	20	29	19	29	12	31	21	29	29
ENSG00000062370	ZNF112	19	44830708	44871377	-1	protein_coding	37	3	39	12	2	44	40	43	65
ENSG00000062485	CS	12	56665483	56694176	-1	protein_coding	1829	474	1932	1766	403	1889	1480	1515	2175
ENSG00000062598	ELMO2	20	44994688	45061704	-1	protein_coding	355	82	330	316	117	403	402	411	436
ENSG00000062650	WAPAL	10	88195013	88281572	-1	protein_coding	1026	144	1141	903	220	1213	1140	1032	1270
ENSG00000062716	VMP1	17	57784553	57919616	1	protein_coding	755	150	753	631	124	742	695	667	841
ENSG00000062725	APPBP2	17	58520520	58603580	-1	protein_coding	469	45	444	343	52	572	606	555	579
ENSG00000062822	POLD1	19	50887461	50921273	1	protein_coding	426	444	521	543	380	546	488	490	460
ENSG00000063046	EIF4B	12	53399942	53435993	1	protein_coding	3630	541	3831	3360	612	4167	2494	2869	4616
ENSG00000063127	SLC6A16	19	49792895	49828482	-1	protein_coding	15	17	28	21	13	31	34	22	24
ENSG00000063169	GLTSCR1	19	48111453	48206533	1	protein_coding	232	184	312	283	160	332	296	229	224
ENSG00000063176	SPHK2	19	49122548	49133974	1	protein_coding	84	63	101	108	55	150	107	112	78
ENSG00000063177	RPL18	19	49118585	49122793	-1	protein_coding	7247	6323	8080	9852	5066	9490	5600	6316	11349
ENSG00000063180	CA11	19	49141199	49149569	-1	protein_coding	57	37	70	72	34	61	72	65	50
ENSG00000063241	ISOC2	19	55964352	55973710	-1	protein_coding	158	194	237	248	122	280	181	177	199
ENSG00000063244	U2AF2	19	56165512	56186081	1	protein_coding	1944	681	2325	2066	667	2371	1635	1664	1900
ENSG00000063245	EPN1	19	56186592	56221224	1	protein_coding	439	353	624	620	378	733	445	478	591
ENSG00000063322	MED29	19	39881943	39891277	1	protein_coding	555	185	604	554	160	609	422	418	662
ENSG00000063438	AHRR	5	304291	438406	1	protein_coding	179	64	203	197	77	243	195	224	203
ENSG00000063587	ZNF275	X	152599613	152625568	1	protein_coding	397	84	454	417	94	495	459	455	488
ENSG00000063601	MTMR1	X	149861435	149933576	1	protein_coding	900	129	987	785	191	1008	910	872	979
ENSG00000063660	GPC1	2	241375088	241407493	1	protein_coding	145	136	208	192	119	211	136	168	188
ENSG00000063761	ADCK1	14	78266426	78401355	1	protein_coding	133	48	144	132	63	162	151	143	100
ENSG00000063854	HAGH	16	1845621	1877195	-1	protein_coding	184	94	213	229	76	264	199	205	208
ENSG00000063978	RNF4	4	2463947	2627047	1	protein_coding	773	130	810	653	154	788	640	565	806
ENSG00000064012	CASP8	2	202098166	202152434	1	protein_coding	135	31	169	144	32	180	167	139	152
ENSG00000064042	LIMCH1	4	41361624	41702061	1	protein_coding	258	70	212	213	59	252	305	268	240
ENSG00000064102	ASUN	12	27058114	27091259	-1	protein_coding	437	65	567	445	100	625	644	598	576
ENSG00000064115	TM7SF3	12	27126128	27167367	-1	protein_coding	515	116	597	495	144	621	727	666	644
ENSG00000064195	DLX3	17	48067369	48072588	-1	protein_coding	20	6	14	13	3	14	16	19	13
ENSG00000064199	SPA17	11	124543694	124567414	1	protein_coding	173	17	180	185	18	210	168	201	161
ENSG00000064205	WISP2	20	43343485	43357150	1	protein_coding	10	13	11	18	7	19	18	21	14
ENSG00000064225	ST3GAL6	3	98451080	98540045	1	protein_coding	97	28	111	104	23	160	123	108	134
ENSG00000064270	ATP2C2	16	84402133	84497793	1	protein_coding	16	6	17	11	9	20	8	7	18
ENSG00000064300	NGFR	17	47572655	47592379	1	protein_coding	181	82	259	226	74	265	177	164	255
ENSG00000064309	CDON	11	125825691	125933230	-1	protein_coding	252	84	247	226	88	241	225	192	298
ENSG00000064313	TAF2	8	120743015	120845103	-1	protein_coding	410	59	474	393	97	539	584	590	588
ENSG00000064393	HIPK2	7	139246316	139477577	-1	protein_coding	1855	334	2046	1562	361	2116	1804	1877	2322
ENSG00000064419	TNPO3	7	128594948	128695198	-1	protein_coding	593	142	656	617	220	731	667	637	670
ENSG00000064490	RFXANK	19	19303008	19312678	1	protein_coding	113	120	122	141	109	150	116	159	161
ENSG00000064545	TMEM161A	19	19229978	19249322	-1	protein_coding	142	201	192	228	165	225	183	178	156
ENSG00000064547	LPAR2	19	19734477	19739739	-1	protein_coding	22	6	13	26	10	15	22	28	16
ENSG00000064601	CTSA	20	44518783	44527459	1	protein_coding	217	122	185	169	99	241	178	203	264
ENSG00000064607	SUGP2	19	19101697	19144832	-1	protein_coding	905	389	1011	907	376	1067	875	884	920
ENSG00000064651	SLC12A2	5	127419458	127525380	1	protein_coding	217	53	246	208	58	276	255	221	312
ENSG00000064652	SNX24	5	122179134	122365049	1	protein_coding	206	13	180	160	28	210	185	143	241
ENSG00000064655	EYA2	20	45523263	45817492	1	protein_coding	80	31	63	65	35	80	79	74	76
ENSG00000064666	CNN2	19	1026298	1039068	1	protein_coding	139	55	170	169	49	209	175	162	177
ENSG00000064687	ABCA7	19	1040102	1065571	1	protein_coding	128	194	190	176	152	198	205	211	98
ENSG00000064692	SNCAIP	5	121647049	121799914	1	protein_coding	33	5	26	29	4	26	34	40	27
ENSG00000064703	DDX20	1	112297867	112310638	1	protein_coding	681	100	840	690	90	877	884	820	1058
ENSG00000064726	BTBD1	15	83685174	83736106	-1	protein_coding	697	77	781	615	141	922	988	905	1050
ENSG00000064763	FAR2	12	29302036	29493913	1	protein_coding	141	46	198	158	31	196	172	171	178
ENSG00000064932	SBNO2	19	1107636	1174282	-1	protein_coding	301	267	403	344	235	413	230	252	368
ENSG00000064933	PMS1	2	190649107	190742355	1	protein_coding	202	61	284	235	48	315	328	300	265
ENSG00000064961	HMG20B	19	3572775	3579086	1	protein_coding	346	301	509	540	282	494	362	388	371
ENSG00000065000	AP3D1	19	2100988	2164464	-1	protein_coding	2764	1438	2762	3213	1589	3029	2491	2552	2317
ENSG00000065054	SLC9A3R2	16	2075357	2089027	1	protein_coding	93	41	127	128	39	175	86	93	131
ENSG00000065057	NTHL1	16	2089816	2097867	-1	protein_coding	60	87	82	86	60	89	74	72	95
ENSG00000065135	GNAI3	1	110091233	110136975	1	protein_coding	913	139	989	747	132	1119	1124	988	1296
ENSG00000065150	IPO5	13	98605912	98676551	1	protein_coding	2425	392	2575	2290	500	2795	2171	2195	2799
ENSG00000065154	OAT	10	126085872	126107545	-1	protein_coding	393	122	472	420	142	482	457	454	554
ENSG00000065183	WDR3	1	118472343	118509165	1	protein_coding	754	175	830	742	208	878	785	785	983
ENSG00000065243	PKN2	1	89149905	89301938	1	protein_coding	760	121	949	800	202	1004	1132	948	1038
ENSG00000065268	WDR18	19	983174	994569	1	protein_coding	133	202	210	271	197	270	175	174	207
ENSG00000065320	NTN1	17	8924859	9147317	1	protein_coding	235	156	308	324	169	351	318	294	315
ENSG00000065328	MCM10	10	13203554	13253104	1	protein_coding	1103	216	1124	1081	303	1220	1175	1140	1322
ENSG00000065357	DGKA	12	56321103	56347811	1	protein_coding	180	64	164	166	60	196	230	228	171
ENSG00000065361	ERBB3	12	56473641	56497289	1	protein_coding	36	13	26	20	21	28	20	35	12
ENSG00000065413	ANKRD44	2	197831741	198175897	-1	protein_coding	45	22	47	59	19	54	61	57	50
ENSG00000065427	KARS	16	75661622	75682541	-1	protein_coding	1254	215	1417	1316	224	1594	918	1031	1567
ENSG00000065457	ADAT1	16	75630879	75657198	-1	protein_coding	251	73	207	239	68	297	246	253	253
ENSG00000065485	PDIA5	3	122785909	122944074	1	protein_coding	99	40	101	135	44	115	97	96	125
ENSG00000065518	NDUFB4	3	120315156	120321347	1	protein_coding	463	116	524	562	98	609	427	468	458
ENSG00000065526	SPEN	1	16174359	16266955	1	protein_coding	4434	985	5029	3987	1026	5667	3712	3780	4751
ENSG00000065534	MYLK	3	123328896	123603178	-1	protein_coding	154	27	148	129	36	173	103	84	113
ENSG00000065548	ZC3H15	2	187350883	187374090	1	protein_coding	1069	116	1270	933	121	1367	1561	1368	1475
ENSG00000065559	MAP2K4	17	11924141	12047147	1	protein_coding	575	41	643	540	62	731	815	723	858
ENSG00000065600	TMEM206	1	212537273	212588243	-1	protein_coding	256	63	256	273	94	293	232	230	287
ENSG00000065613	SLK	10	105726959	105788991	1	protein_coding	1458	364	1718	1418	430	1857	1825	1584	1521
ENSG00000065618	COL17A1	10	105791044	105845760	-1	protein_coding	20	7	28	20	18	27	15	24	21
ENSG00000065621	GSTO2	10	106028631	106064703	1	protein_coding	119	69	143	179	59	168	100	91	138
ENSG00000065665	SEC61A2	10	12171636	12211960	1	protein_coding	255	35	248	216	39	277	307	299	285
ENSG00000065675	PRKCQ	10	6469105	6622263	-1	protein_coding	65	8	60	65	15	69	64	43	63
ENSG00000065717	TLE2	19	2997636	3047633	-1	protein_coding	27	17	32	39	9	49	24	36	54
ENSG00000065802	ASB1	2	239335383	239360891	1	protein_coding	304	127	331	331	143	334	254	235	340
ENSG00000065809	FAM107B	10	14560556	14816896	-1	protein_coding	393	46	464	342	61	484	416	362	517
ENSG00000065882	TBC1D1	4	37892708	38140796	1	protein_coding	249	40	316	268	53	313	209	239	310
ENSG00000065883	CDK13	7	39989636	40136733	1	protein_coding	419	125	537	490	126	601	493	496	508
ENSG00000065911	MTHFD2	2	74425689	74444692	1	protein_coding	1035	200	1098	1070	231	1254	1080	1063	1116
ENSG00000065923	SLC9A7	X	46464753	46618490	-1	protein_coding	42	21	60	56	22	63	57	59	48
ENSG00000065970	FOXJ2	12	8185299	8208099	1	protein_coding	287	69	392	313	104	366	298	317	363
ENSG00000065978	YBX1	1	43148098	43168020	1	protein_coding	7282	730	7211	6592	722	7708	4150	4389	6939
ENSG00000065989	PDE4A	19	10527449	10580305	1	protein_coding	307	156	311	297	136	371	327	351	272
ENSG00000066027	PPP2R5A	1	212458879	212535200	1	protein_coding	114	28	147	121	40	143	152	129	149
ENSG00000066044	ELAVL1	19	8023463	8070543	-1	protein_coding	1245	289	1327	1083	310	1447	1205	1212	1437
ENSG00000066084	DIP2B	12	50898768	51142450	1	protein_coding	548	195	625	594	191	671	588	552	756
ENSG00000066117	SMARCD1	12	50478755	50494495	1	protein_coding	733	243	835	779	322	894	818	740	925
ENSG00000066135	KDM4A	1	44115829	44171186	1	protein_coding	363	114	421	431	156	429	478	430	400
ENSG00000066136	NFYC	1	41157320	41237275	1	protein_coding	734	184	881	803	196	958	759	893	882
ENSG00000066248	NGEF	2	233743396	233877982	-1	protein_coding	53	27	84	67	25	66	56	43	48
ENSG00000066279	ASPM	1	197053258	197115824	-1	protein_coding	472	49	638	437	87	733	757	717	570
ENSG00000066322	ELOVL1	1	43829068	43833696	-1	protein_coding	147	110	162	180	87	235	145	165	194
ENSG00000066382	MPPED2	11	30406040	30608419	-1	protein_coding	99	21	99	59	18	127	69	69	99
ENSG00000066405	CLDN18	3	137717577	137752494	1	protein_coding	51	8	39	39	6	68	41	37	47
ENSG00000066422	ZBTB11	3	101367733	101396339	-1	protein_coding	463	53	555	410	98	615	648	608	667
ENSG00000066427	ATXN3	14	92524896	92572965	-1	protein_coding	425	50	440	350	78	475	419	412	474
ENSG00000066455	GOLGA5	14	93260576	93306308	1	protein_coding	813	71	843	682	105	918	819	810	1020
ENSG00000066468	FGFR2	10	123237848	123357972	-1	protein_coding	490	111	579	502	117	594	557	525	682
ENSG00000066557	LRRC40	1	70610488	70671303	-1	protein_coding	400	46	475	334	54	547	509	513	545
ENSG00000066583	ISOC1	5	128430444	128449721	1	protein_coding	375	71	404	343	73	427	316	350	453
ENSG00000066629	EML1	14	100204030	100408397	1	protein_coding	128	26	142	133	39	168	151	152	132
ENSG00000066654	THUMPD1	16	20744986	20753406	-1	protein_coding	545	66	601	406	92	688	603	630	754
ENSG00000066697	MSANTD3	9	103189438	103213511	1	protein_coding	205	29	255	186	23	218	189	160	224
ENSG00000066735	KIF26A	14	104605060	104647231	1	protein_coding	72	147	127	135	126	148	86	58	148
ENSG00000066739	ATG2B	14	96747595	96830207	-1	protein_coding	462	108	484	419	104	549	574	545	529
ENSG00000066777	ARFGEF1	8	68085747	68255912	-1	protein_coding	561	85	638	522	114	695	687	663	698
ENSG00000066827	ZFAT	8	135490031	135725292	-1	protein_coding	101	37	120	122	41	118	110	100	99
ENSG00000066855	MTFR1	8	66556969	66683496	1	protein_coding	499	27	558	385	56	520	415	368	609
ENSG00000066923	STAG3	7	99775186	99819111	1	protein_coding	30	15	50	43	23	43	45	28	38
ENSG00000066926	FECH	18	55215515	55254004	-1	protein_coding	264	60	296	236	57	303	222	258	324
ENSG00000066933	MYO9A	15	72114632	72410918	-1	protein_coding	780	74	877	746	157	943	952	875	818
ENSG00000067057	PFKP	10	3108525	3179904	1	protein_coding	285	201	308	311	175	335	225	258	311
ENSG00000067064	IDI1	10	1085848	1095110	-1	protein_coding	521	61	530	474	76	588	437	429	534
ENSG00000067066	SP100	2	231280657	231408805	1	protein_coding	66	25	28	46	42	27	27	11	14
ENSG00000067082	KLF6	10	3818188	3827473	-1	protein_coding	1016	196	1051	980	277	1181	944	831	1549
ENSG00000067113	PPAP2A	5	54720682	54830878	-1	protein_coding	41	15	58	50	16	60	64	54	55
ENSG00000067141	NEO1	15	73344051	73597547	1	protein_coding	993	214	1016	977	205	1111	1047	958	1189
ENSG00000067167	TRAM1	8	71485677	71520622	-1	protein_coding	1848	201	1926	1557	234	1886	1827	1572	2353
ENSG00000067177	PHKA1	X	71798664	71934167	-1	protein_coding	220	69	238	224	92	254	186	200	218
ENSG00000067182	TNFRSF1A	12	6437923	6451280	-1	protein_coding	400	171	484	481	175	528	424	441	434
ENSG00000067191	CACNB1	17	37329709	37353956	-1	protein_coding	42	40	44	30	25	48	44	57	41
ENSG00000067208	EVI5	1	92974253	93257961	-1	protein_coding	310	94	337	311	83	377	330	296	342
ENSG00000067221	STOML1	15	74275547	74286963	-1	protein_coding	65	40	75	116	56	105	98	78	62
ENSG00000067225	PKM	15	72491370	72524164	-1	protein_coding	5804	2916	6940	6585	2265	7090	5905	5899	6822
ENSG00000067248	DHX29	5	54552073	54603550	-1	protein_coding	632	78	631	505	67	672	647	596	707
ENSG00000067334	DNTTIP2	1	94333373	94345474	-1	protein_coding	513	99	816	522	129	945	1141	1011	851
ENSG00000067365	METTL22	16	8715540	8740081	1	protein_coding	209	136	253	262	134	277	262	252	253
ENSG00000067369	TP53BP1	15	43699407	43802926	-1	protein_coding	349	165	442	417	174	525	481	470	426
ENSG00000067445	TRO	X	54946895	54957864	1	protein_coding	233	82	257	290	70	297	287	330	268
ENSG00000067533	RRP15	1	218458629	218511325	1	protein_coding	803	60	875	774	134	930	893	811	951
ENSG00000067560	RHOA	3	49396578	49450431	-1	protein_coding	3725	1002	4057	4099	1075	4561	3584	3696	5022
ENSG00000067596	DHX8	17	41561233	41621831	1	protein_coding	640	193	666	615	211	724	598	660	810
ENSG00000067601	PMS2P4	7	66752528	66767894	-1	pseudogene	28	9	26	27	5	34	24	18	38
ENSG00000067606	PRKCZ	1	1981909	2116834	1	protein_coding	213	87	273	235	81	306	260	228	288
ENSG00000067704	IARS2	1	220267444	220321380	1	protein_coding	705	158	772	685	201	874	841	714	896
ENSG00000067715	SYT1	12	79257773	79845788	1	protein_coding	161	16	172	125	34	224	199	153	152
ENSG00000067829	IDH3G	X	153051221	153059978	-1	protein_coding	636	465	716	756	389	780	618	772	830
ENSG00000067836	ROGDI	16	4846969	4852951	-1	protein_coding	120	72	141	127	57	169	100	119	145
ENSG00000067840	PDZD4	X	153067621	153096020	-1	protein_coding	38	31	35	33	38	55	58	51	42
ENSG00000067900	ROCK1	18	18526867	18691812	-1	protein_coding	584	188	628	514	193	727	698	666	571
ENSG00000067955	CBFB	16	67063019	67134961	1	protein_coding	406	98	455	405	158	460	511	463	512
ENSG00000067992	PDK3	X	24483338	24557954	1	protein_coding	92	29	133	111	34	185	146	146	157
ENSG00000068001	HYAL2	3	50355221	50360337	-1	protein_coding	113	73	150	158	76	175	115	121	157
ENSG00000068024	HDAC4	2	239969864	240323348	-1	protein_coding	111	59	134	96	63	137	108	127	88
ENSG00000068028	RASSF1	3	50367219	50378411	-1	protein_coding	206	112	225	206	99	276	224	260	222
ENSG00000068078	FGFR3	4	1795034	1810599	1	protein_coding	270	309	375	372	265	446	194	228	328
ENSG00000068097	HEATR6	17	58120555	58156292	-1	protein_coding	514	117	597	538	162	613	575	597	602
ENSG00000068120	COASY	17	40713485	40718295	1	protein_coding	350	262	397	449	258	437	372	396	486
ENSG00000068137	PLEKHH3	17	40819932	40829048	-1	protein_coding	105	101	145	120	83	161	155	154	95
ENSG00000068305	MEF2A	15	100017370	100256671	1	protein_coding	1202	100	1368	972	142	1376	1440	1276	1573
ENSG00000068308	OTUD5	X	48779305	48815648	-1	protein_coding	663	164	724	581	158	704	625	602	710
ENSG00000068323	TFE3	X	48886242	48901012	-1	protein_coding	328	111	353	318	144	410	431	421	351
ENSG00000068354	TBC1D25	X	48397845	48420997	1	protein_coding	207	80	250	224	116	272	192	184	242
ENSG00000068366	ACSL4	X	108867473	108976632	-1	protein_coding	411	21	438	330	57	459	486	418	576
ENSG00000068383	INPP5A	10	134351324	134596979	1	protein_coding	178	39	195	152	37	184	189	186	189
ENSG00000068394	GPKOW	X	48970334	48980151	-1	protein_coding	239	35	296	255	73	319	218	206	257
ENSG00000068400	GRIPAP1	X	48830134	48858675	-1	protein_coding	392	217	459	495	241	555	371	429	354
ENSG00000068438	FTSJ1	X	48334541	48344752	1	protein_coding	335	115	373	334	93	403	309	314	432
ENSG00000068489	PRR11	17	57232860	57282066	1	protein_coding	746	52	884	723	80	870	720	658	913
ENSG00000068615	REEP1	2	86441116	86565206	-1	protein_coding	65	7	80	71	10	99	66	80	87
ENSG00000068650	ATP11A	13	113344643	113541482	1	protein_coding	317	135	375	386	141	420	303	304	359
ENSG00000068654	POLR1A	2	86247339	86333278	-1	protein_coding	731	253	710	696	313	832	612	698	708
ENSG00000068697	LAPTM4A	2	20232411	20251789	-1	protein_coding	569	203	571	597	205	671	477	441	547
ENSG00000068724	TTC7A	2	47143296	47303276	1	protein_coding	105	67	118	118	61	145	95	123	107
ENSG00000068745	IP6K2	3	48725436	48777786	-1	protein_coding	1753	476	1849	1831	545	2061	1573	1534	1707
ENSG00000068784	SRBD1	2	45615819	45839304	-1	protein_coding	436	73	488	446	100	584	525	509	516
ENSG00000068793	CYFIP1	15	22892005	23006016	1	protein_coding	518	260	521	538	224	593	410	418	532
ENSG00000068796	KIF2A	5	61601989	61833076	1	protein_coding	936	108	1091	909	138	1256	1234	1032	1271
ENSG00000068831	RASGRP2	11	64494383	64512928	-1	protein_coding	5	13	14	15	17	21	18	11	6
ENSG00000068878	PSME4	2	54091204	54197977	-1	protein_coding	672	160	772	692	134	854	931	881	832
ENSG00000068885	IFT80	3	159974774	160117668	-1	protein_coding	75	17	75	68	18	102	115	90	121
ENSG00000068903	SIRT2	19	39369197	39390502	-1	protein_coding	259	156	312	313	145	324	270	305	306
ENSG00000068912	ERLEC1	2	54014181	54045956	1	protein_coding	666	74	567	509	92	664	496	463	678
ENSG00000068971	PPP2R5B	11	64685025	64701945	1	protein_coding	138	114	168	161	88	183	167	161	126
ENSG00000068976	PYGM	11	64513861	64527769	-1	protein_coding	19	15	13	33	11	15	13	17	12
ENSG00000069011	PITX1	5	134363425	134370503	-1	protein_coding	243	174	352	391	136	359	202	168	309
ENSG00000069020	MAST4	5	65892176	66465423	1	protein_coding	354	108	366	303	107	413	386	375	339
ENSG00000069188	SDK2	17	71330523	71640228	-1	protein_coding	387	216	492	399	195	493	389	446	444
ENSG00000069248	NUP133	1	229577045	229644103	-1	protein_coding	1253	284	1341	1263	352	1578	1391	1269	1642
ENSG00000069275	NUCKS1	1	205681947	205719404	-1	protein_coding	10460	2757	9569	8973	3003	9552	7948	7456	7270
ENSG00000069329	VPS35	16	46690054	46723430	-1	protein_coding	939	141	1025	901	141	1151	964	922	1286
ENSG00000069345	DNAJA2	16	46989299	47007699	-1	protein_coding	1132	119	1226	1099	166	1296	1132	1046	1451
ENSG00000069399	BCL3	19	45250962	45263301	1	protein_coding	63	35	89	78	29	90	120	119	57
ENSG00000069424	KCNAB2	1	6051526	6161253	1	protein_coding	92	56	77	102	52	86	72	88	63
ENSG00000069431	ABCC9	12	21950335	22094336	-1	protein_coding	7	5	6	20	6	11	14	4	6
ENSG00000069482	GAL	11	68451247	68458643	1	protein_coding	142	106	169	159	90	198	107	101	144
ENSG00000069493	CLEC2D	12	9817565	9848413	1	protein_coding	27	3	30	30	4	26	19	30	30
ENSG00000069509	FUNDC1	X	44382885	44402247	-1	protein_coding	437	34	459	404	65	505	368	324	498
ENSG00000069667	RORA	15	60780483	61521518	-1	protein_coding	280	25	298	248	42	394	316	282	391
ENSG00000069696	DRD4	11	637293	640706	1	protein_coding	12	15	20	20	17	33	21	18	10
ENSG00000069702	TGFBR3	1	92145902	92371892	-1	protein_coding	237	84	251	257	86	303	276	255	387
ENSG00000069712	KIAA1107	1	92632542	92650280	1	protein_coding	52	5	79	54	3	98	100	69	89
ENSG00000069812	HES2	1	6472478	6484730	-1	protein_coding	15	10	18	28	19	17	13	20	10
ENSG00000069849	ATP1B3	3	141594966	141645356	1	protein_coding	818	192	974	858	203	1105	662	557	741
ENSG00000069869	NEDD4	15	56119120	56285944	-1	protein_coding	168	17	200	151	37	211	244	274	276
ENSG00000069943	PIGB	15	55611158	55647846	1	protein_coding	36	11	58	44	5	61	40	41	40
ENSG00000069956	MAPK6	15	52244303	52358462	1	protein_coding	391	59	468	371	65	465	506	503	573
ENSG00000069966	GNB5	15	52413117	52483566	-1	protein_coding	66	27	75	94	18	93	82	78	93
ENSG00000069974	RAB27A	15	55495164	55611311	-1	protein_coding	75	10	51	47	9	75	59	50	60
ENSG00000069998	CECR5	22	17618401	17646177	-1	protein_coding	199	210	274	294	176	342	209	222	269
ENSG00000070010	UFD1L	22	19437433	19466738	-1	protein_coding	663	129	748	760	144	869	842	831	902
ENSG00000070018	LRP6	12	12268959	12419946	-1	protein_coding	590	152	698	556	183	696	643	656	789
ENSG00000070047	PHRF1	11	576486	612222	1	protein_coding	507	379	587	672	409	700	479	533	545
ENSG00000070061	IKBKAP	9	111629797	111696396	-1	protein_coding	363	129	469	379	140	496	485	490	404
ENSG00000070081	NUCB2	11	17229700	17371521	1	protein_coding	567	145	623	525	138	673	757	756	654
ENSG00000070087	PFN2	3	149682691	149768575	-1	protein_coding	836	255	840	838	195	916	658	570	882
ENSG00000070159	PTPN3	9	112137746	112260590	-1	protein_coding	543	105	619	552	117	630	660	637	717
ENSG00000070182	SPTB	14	65213002	65346601	-1	protein_coding	53	24	46	58	21	63	52	43	45
ENSG00000070214	SLC44A1	9	108006903	108201452	1	protein_coding	304	59	346	303	43	370	345	322	372
ENSG00000070269	TMEM260	14	56955072	57117324	1	protein_coding	107	18	119	83	22	123	143	126	88
ENSG00000070366	SMG6	17	1963133	2207065	-1	protein_coding	688	202	739	695	268	726	756	714	663
ENSG00000070367	EXOC5	14	57670518	57735726	-1	protein_coding	395	61	478	349	59	562	619	560	675
ENSG00000070371	CLTCL1	22	19166986	19279239	-1	protein_coding	147	91	162	208	95	182	152	160	154
ENSG00000070404	FSTL3	19	676392	683385	1	protein_coding	16	14	38	28	15	40	27	21	26
ENSG00000070413	DGCR2	22	19023795	19109967	-1	protein_coding	428	294	507	494	310	511	391	385	418
ENSG00000070423	RNF126	19	647526	663277	-1	protein_coding	311	219	586	512	236	638	448	429	493
ENSG00000070444	MNT	17	2287354	2304412	-1	protein_coding	336	153	397	357	115	378	309	291	375
ENSG00000070476	ZXDC	3	126156444	126194762	-1	protein_coding	282	109	308	270	142	353	247	217	327
ENSG00000070495	JMJD6	17	74708919	74722866	-1	protein_coding	143	44	175	141	52	177	183	191	161
ENSG00000070501	POLB	8	42195972	42229326	1	protein_coding	403	71	434	430	61	494	413	462	601
ENSG00000070540	WIPI1	17	66417089	66453654	-1	protein_coding	48	18	58	54	17	93	54	52	61
ENSG00000070610	GBA2	9	35736863	35749983	-1	protein_coding	230	183	283	290	165	328	249	245	286
ENSG00000070614	NDST1	5	149865381	149937773	1	protein_coding	343	218	393	418	224	423	370	377	424
ENSG00000070669	ASNS	7	97481430	97501854	-1	protein_coding	1364	376	1346	1358	341	1583	1953	1826	1404
ENSG00000070718	AP3M2	8	42010464	42029191	1	protein_coding	523	129	465	445	135	517	419	386	499
ENSG00000070731	ST6GALNAC2	17	74559792	74583038	-1	protein_coding	35	22	47	50	23	44	54	64	37
ENSG00000070756	PABPC1	8	101698044	101735037	-1	protein_coding	12963	1530	14402	11950	1574	15677	10072	9760	16570
ENSG00000070759	TESK2	1	45809555	45956872	-1	protein_coding	59	25	90	76	22	93	78	82	106
ENSG00000070761	C16orf80	16	58147496	58163354	-1	protein_coding	1431	336	1549	1537	289	1598	1345	1342	1951
ENSG00000070770	CSNK2A2	16	58191811	58231824	-1	protein_coding	1512	252	1559	1277	232	1647	1171	1077	1747
ENSG00000070778	PTPN21	14	88932122	89021077	-1	protein_coding	156	29	187	153	59	192	241	200	193
ENSG00000070785	EIF2B3	1	45316450	45452282	-1	protein_coding	248	52	255	275	75	276	251	269	254
ENSG00000070814	TCOF1	5	149737202	149779871	1	protein_coding	2774	1367	2802	2883	1295	2791	2722	2606	2086
ENSG00000070831	CDC42	1	22379120	22419437	1	protein_coding	2168	260	2462	2122	304	2644	2213	1916	2008
ENSG00000070882	OSBPL3	7	24836158	25021253	-1	protein_coding	240	70	336	259	91	336	360	297	311
ENSG00000070886	EPHA8	1	22890057	22930087	1	protein_coding	30	18	28	30	18	57	39	24	25
ENSG00000070950	RAD18	3	8817088	9005457	-1	protein_coding	483	46	591	467	89	707	595	589	696
ENSG00000070961	ATP2B1	12	89981828	90103077	-1	protein_coding	491	89	609	496	121	650	652	624	706
ENSG00000071051	NCK2	2	106361354	106510730	1	protein_coding	300	56	392	324	67	386	269	268	359
ENSG00000071054	MAP4K4	2	102313312	102511149	1	protein_coding	3059	868	3060	2741	821	2929	2242	2285	2356
ENSG00000071073	MGAT4A	2	99235569	99347589	-1	protein_coding	92	11	111	84	17	120	139	112	121
ENSG00000071082	RPL31	2	101618177	101640494	1	protein_coding	3797	1383	3574	4063	1315	4230	2395	2690	4623
ENSG00000071127	WDR1	4	10075963	10118573	-1	protein_coding	1257	484	1347	1330	480	1335	1195	1229	1477
ENSG00000071189	SNX13	7	17830385	17980124	-1	protein_coding	415	69	476	404	92	580	623	541	635
ENSG00000071205	ARHGAP10	4	148653214	148993931	1	protein_coding	303	88	336	325	97	376	323	299	340
ENSG00000071243	ING3	7	120590803	120617270	1	protein_coding	360	23	371	308	36	466	577	501	444
ENSG00000071246	VASH1	14	77228532	77249354	1	protein_coding	118	51	121	145	55	127	93	108	103
ENSG00000071282	LMCD1	3	8543393	8609805	1	protein_coding	72	7	98	82	23	86	116	114	85
ENSG00000071462	WBSCR22	7	73097355	73119491	1	protein_coding	557	299	668	664	287	731	543	591	634
ENSG00000071537	SEL1L	14	81937893	82000205	-1	protein_coding	476	97	565	505	130	570	592	552	676
ENSG00000071539	TRIP13	5	892758	919472	1	protein_coding	279	60	312	293	68	380	263	297	368
ENSG00000071553	ATP6AP1	X	153656978	153664862	1	protein_coding	647	549	746	735	466	837	664	726	902
ENSG00000071564	TCF3	19	1609291	1652604	-1	protein_coding	692	354	962	820	320	940	624	737	825
ENSG00000071575	TRIB2	2	12857015	12882860	1	protein_coding	23	5	16	20	9	16	15	12	31
ENSG00000071626	DAZAP1	19	1407568	1435719	1	protein_coding	1766	850	2012	1881	819	2024	1460	1446	1974
ENSG00000071655	MBD3	19	1576639	1592882	-1	protein_coding	145	161	194	233	124	234	191	186	151
ENSG00000071794	HLTF	3	148747914	148804341	-1	protein_coding	722	70	769	589	124	862	820	762	879
ENSG00000071859	FAM50A	X	153672473	153679002	1	protein_coding	1386	720	1186	1346	621	1323	1359	1565	1157
ENSG00000071889	FAM3A	X	153733350	153744566	-1	protein_coding	417	339	502	531	287	579	483	457	513
ENSG00000071894	CPSF1	8	145618444	145634753	-1	protein_coding	473	642	552	571	487	591	457	469	524
ENSG00000071967	CYBRD1	2	172378757	172414643	1	protein_coding	73	25	56	60	19	76	55	68	83
ENSG00000072041	SLC6A15	12	85253492	85307394	-1	protein_coding	584	101	625	455	110	649	478	410	561
ENSG00000072042	RDH11	14	68143518	68162531	-1	protein_coding	887	103	995	790	130	1042	930	898	1103
ENSG00000072062	PRKACA	19	14202500	14228896	-1	protein_coding	816	149	940	813	187	939	818	895	784
ENSG00000072071	LPHN1	19	14260750	14316999	-1	protein_coding	255	187	301	310	181	279	265	290	274
ENSG00000072110	ACTN1	14	69340860	69446157	-1	protein_coding	419	163	489	511	163	622	538	551	512
ENSG00000072121	ZFYVE26	14	68194091	68283307	-1	protein_coding	419	222	429	407	192	449	343	373	416
ENSG00000072133	RPS6KA6	X	83318984	83442933	-1	protein_coding	67	15	70	79	18	98	91	99	91
ENSG00000072134	EPN2	17	19118928	19240028	1	protein_coding	238	106	256	297	101	335	239	229	284
ENSG00000072135	PTPN18	2	131113580	131132982	1	protein_coding	421	163	433	352	124	391	264	267	387
ENSG00000072163	LIMS2	2	128395956	128439360	-1	protein_coding	12	14	11	9	9	28	22	15	21
ENSG00000072182	ASIC4	2	220378892	220403494	1	protein_coding	8	12	13	21	13	22	12	8	12
ENSG00000072195	SPEG	2	220299568	220363009	1	protein_coding	67	80	101	81	69	92	105	78	75
ENSG00000072210	ALDH3A2	17	19551449	19580911	1	protein_coding	319	43	324	317	52	382	311	295	408
ENSG00000072274	TFRC	3	195754054	195809060	-1	protein_coding	689	175	776	726	224	853	937	897	934
ENSG00000072310	SREBF1	17	17713713	17740325	-1	protein_coding	139	117	145	148	74	181	145	141	139
ENSG00000072364	AFF4	5	132211071	132299326	-1	protein_coding	1995	320	2133	1741	350	2450	2252	2067	2513
ENSG00000072401	UBE2D1	10	60094735	60130513	1	protein_coding	190	13	293	213	32	321	214	222	258
ENSG00000072415	MPP5	14	67707826	67802536	1	protein_coding	339	35	386	344	56	460	458	385	432
ENSG00000072422	RHOBTB1	10	62629196	62761198	-1	protein_coding	168	52	237	187	44	200	134	149	218
ENSG00000072501	SMC1A	X	53401070	53449677	-1	protein_coding	10836	4895	9576	10026	5326	9774	7549	7902	4713
ENSG00000072506	HSD17B10	X	53458206	53461320	-1	protein_coding	262	228	279	341	152	282	267	315	350
ENSG00000072518	MARK2	11	63606400	63678491	1	protein_coding	589	229	726	637	195	783	561	631	695
ENSG00000072571	HMMR	5	162887209	162918947	1	protein_coding	906	117	1158	820	153	1300	1201	1056	1213
ENSG00000072609	CHFR	12	133398773	133532890	-1	protein_coding	193	101	183	188	104	253	174	202	183
ENSG00000072657	TRHDE	12	72481046	73059422	1	protein_coding	18	2	23	13	10	34	9	10	11
ENSG00000072682	P4HA2	5	131527531	131631008	-1	protein_coding	274	96	275	264	90	275	280	278	315
ENSG00000072736	NFATC3	16	68118654	68263162	1	protein_coding	433	106	502	450	112	611	468	478	583
ENSG00000072756	TRNT1	3	3168600	3192563	1	protein_coding	189	20	241	186	34	264	284	240	234
ENSG00000072778	ACADVL	17	7120444	7128592	1	protein_coding	607	530	668	724	546	832	658	686	586
ENSG00000072786	STK10	5	171469077	171615390	-1	protein_coding	227	121	234	259	112	258	263	250	195
ENSG00000072803	FBXW11	5	171288553	171433877	-1	protein_coding	1009	171	1017	1004	223	1132	1069	1044	1228
ENSG00000072818	ACAP1	17	7239848	7254797	1	protein_coding	33	11	30	34	24	42	20	30	13
ENSG00000072832	CRMP1	4	5749811	5894785	-1	protein_coding	58	14	53	67	25	56	58	40	65
ENSG00000072840	EVC	4	5712924	5830772	1	protein_coding	212	87	243	253	59	268	200	253	187
ENSG00000072849	DERL2	17	5374571	5390131	-1	protein_coding	394	111	362	404	109	416	438	407	439
ENSG00000072858	SIDT1	3	113251143	113348425	1	protein_coding	20	7	19	23	14	24	35	25	18
ENSG00000072864	NDE1	16	15737124	15820210	1	protein_coding	538	74	492	467	112	528	444	425	490
ENSG00000072954	TMEM38A	19	16771938	16800840	1	protein_coding	25	16	54	55	20	55	33	45	44
ENSG00000072958	AP1M1	19	16308389	16346160	1	protein_coding	352	237	430	426	212	465	395	405	458
ENSG00000073008	PVR	19	45147098	45166850	1	protein_coding	756	139	746	700	153	788	586	597	685
ENSG00000073009	IKBKG	X	153769414	153796782	1	protein_coding	5	16	19	13	13	19	8	14	10
ENSG00000073050	XRCC1	19	44047192	44084625	-1	protein_coding	562	201	666	587	137	694	493	537	692
ENSG00000073060	SCARB1	12	125261402	125367214	-1	protein_coding	207	166	224	259	142	294	228	234	227
ENSG00000073067	CYP2W1	7	1022835	1029276	1	protein_coding	8	7	23	19	13	15	11	11	11
ENSG00000073111	MCM2	3	127317066	127341276	1	protein_coding	1387	845	1532	1723	862	1686	1310	1319	1845
ENSG00000073150	PANX2	22	50609160	50618723	1	protein_coding	44	18	58	50	23	65	29	47	53
ENSG00000073169		22	50639408	50656045	1	protein_coding	51	63	83	92	53	114	101	113	81
ENSG00000073331	ALPK1	4	113206665	113363776	1	protein_coding	117	28	131	122	22	186	123	110	107
ENSG00000073350	LLGL2	17	73521161	73571289	1	protein_coding	56	48	67	81	47	91	74	73	53
ENSG00000073417	PDE8A	15	85523671	85682376	1	protein_coding	334	61	421	338	76	458	493	416	426
ENSG00000073464	CLCN4	X	10125024	10205700	1	protein_coding	39	18	32	44	15	55	24	18	40
ENSG00000073536	NLE1	17	33455772	33469334	-1	protein_coding	185	151	190	237	172	251	187	177	230
ENSG00000073578	SDHA	5	218356	256815	1	protein_coding	722	360	821	780	326	896	672	719	813
ENSG00000073584	SMARCE1	17	38781214	38804760	-1	protein_coding	456	97	658	496	146	750	610	627	645
ENSG00000073605	GSDMB	17	38060848	38076107	-1	protein_coding	61	34	69	66	18	60	68	79	48
ENSG00000073614	KDM5A	12	389295	498620	-1	protein_coding	1170	277	1121	1149	313	1308	1154	1140	1218
ENSG00000073670	ADAM11	17	42836399	42859214	1	protein_coding	61	56	107	101	67	126	75	76	69
ENSG00000073711	PPP2R3A	3	135684515	135866733	1	protein_coding	176	17	154	149	13	197	164	145	185
ENSG00000073712	FERMT2	14	53323986	53419153	-1	protein_coding	306	45	415	313	39	471	497	453	531
ENSG00000073792	IGF2BP2	3	185361527	185542844	-1	protein_coding	1139	160	1269	1039	266	1333	1212	1141	1202
ENSG00000073803	MAP3K13	3	185000729	185206885	1	protein_coding	522	38	544	445	56	525	447	383	557
ENSG00000073849	ST6GAL1	3	186648274	186796341	1	protein_coding	103	23	113	127	31	147	91	122	127
ENSG00000073910	FRY	13	32605437	32870794	1	protein_coding	77	10	59	82	28	66	88	69	61
ENSG00000073921	PICALM	11	85668727	85780924	-1	protein_coding	902	124	1000	818	141	1103	1000	1076	1197
ENSG00000073969	NSF	17	44668035	44834830	1	protein_coding	445	72	484	365	87	554	586	568	595
ENSG00000074047	GLI2	2	121493199	121750229	1	protein_coding	198	108	215	172	67	196	176	159	193
ENSG00000074054	CLASP1	2	122095352	122407163	-1	protein_coding	582	145	631	583	179	647	664	667	624
ENSG00000074071	MRPS34	16	1821891	1823156	-1	protein_coding	846	343	954	1045	351	1098	770	736	1032
ENSG00000074181	NOTCH3	19	15270444	15311792	-1	protein_coding	214	185	296	275	192	307	229	243	228
ENSG00000074201	CLNS1A	11	77225981	77348850	-1	protein_coding	3188	450	2626	2444	490	2454	1864	1641	2489
ENSG00000074211	PPP2R2C	4	6322305	6565327	-1	protein_coding	55	11	78	53	27	53	101	115	76
ENSG00000074219	TEAD2	19	49843852	49865714	-1	protein_coding	287	132	273	268	162	260	201	194	260
ENSG00000074266	EED	11	85955586	85989855	1	protein_coding	292	82	314	306	115	342	323	308	319
ENSG00000074317	SNCB	5	176047085	176057530	-1	protein_coding	23	15	47	34	20	63	25	34	47
ENSG00000074319	TSG101	11	18489883	18548779	-1	protein_coding	892	121	994	889	122	1183	1069	1091	1152
ENSG00000074356	C17orf85	17	3714460	3749545	-1	protein_coding	788	274	818	827	272	920	719	630	669
ENSG00000074370	ATP2A3	17	3827169	3867736	-1	protein_coding	25	15	25	32	20	50	33	34	52
ENSG00000074410	CA12	15	63613577	63674360	-1	protein_coding	82	18	122	92	28	100	113	89	100
ENSG00000074416	MGLL	3	127407909	127542051	-1	protein_coding	19	2	22	30	10	13	13	12	21
ENSG00000074527	NTN4	12	96051583	96184930	-1	protein_coding	36	13	28	38	10	31	39	26	32
ENSG00000074582	BCS1L	2	219523487	219528166	1	protein_coding	347	277	395	442	253	470	398	404	396
ENSG00000074590	NUAK1	12	106457118	106533811	-1	protein_coding	108	24	152	139	34	150	142	94	184
ENSG00000074603	DPP8	15	65734801	65810042	-1	protein_coding	396	102	477	369	89	528	519	452	457
ENSG00000074621	SLC24A1	15	65903704	65953333	1	protein_coding	329	57	362	339	111	380	242	267	209
ENSG00000074657	ZNF532	18	56529832	56653712	1	protein_coding	243	27	291	261	32	338	297	257	279
ENSG00000074695	LMAN1	18	56995055	57027194	-1	protein_coding	1161	166	1300	1062	185	1527	1371	1300	1663
ENSG00000074696	PTPLAD1	15	65822756	65870687	1	protein_coding	2440	222	2512	2094	300	2423	2466	2392	2923
ENSG00000074755	ZZEF1	17	3907739	4046314	-1	protein_coding	603	291	699	756	287	859	764	791	691
ENSG00000074800	ENO1	1	8921061	8939308	-1	protein_coding	3027	1914	3588	3820	1772	4229	3001	3620	3520
ENSG00000074842	C19orf10	19	4641386	4670382	-1	protein_coding	250	181	270	260	153	290	206	188	228
ENSG00000074855	ANO8	19	17434032	17445638	-1	protein_coding	49	23	66	46	32	74	58	50	46
ENSG00000074964	ARHGEF10L	1	17866330	18024369	1	protein_coding	76	65	94	117	93	165	117	113	110
ENSG00000075043	KCNQ2	20	62037542	62103993	-1	protein_coding	90	105	89	97	70	82	69	96	100
ENSG00000075089	ACTR6	12	100592900	100635643	1	protein_coding	249	29	269	247	64	289	225	201	259
ENSG00000075131	TIPIN	15	66628544	66679084	-1	protein_coding	438	48	477	436	85	560	473	366	411
ENSG00000075142	SRI	7	87834433	87856308	-1	protein_coding	379	137	399	412	115	522	462	517	481
ENSG00000075151	EIF4G3	1	21132963	21503377	-1	protein_coding	1262	271	1482	1236	316	1750	1607	1556	1218
ENSG00000075188	NUP37	12	102467967	102513902	-1	protein_coding	235	101	273	273	131	312	314	286	344
ENSG00000075213	SEMA3A	7	83585093	84122040	-1	protein_coding	61	11	58	55	25	61	110	69	94
ENSG00000075218	GTSE1	22	46692638	46726707	1	protein_coding	255	79	271	340	63	395	259	232	303
ENSG00000075223	SEMA3C	7	80371854	80551675	-1	protein_coding	330	55	368	314	77	417	371	331	569
ENSG00000075234	TTC38	22	46663858	46689905	1	protein_coding	112	65	146	141	60	157	121	155	120
ENSG00000075239	ACAT1	11	107992243	108018503	1	protein_coding	888	265	868	852	234	981	766	698	1024
ENSG00000075240	GRAMD4	22	46971909	47075688	1	protein_coding	164	120	259	214	123	293	200	205	200
ENSG00000075275	CELSR1	22	46756731	46933067	-1	protein_coding	269	162	250	278	157	325	216	218	219
ENSG00000075292	ZNF638	2	71503691	71662199	1	protein_coding	1433	219	1530	1374	314	1841	1690	1541	1539
ENSG00000075303	SLC25A40	7	87462883	87505672	-1	protein_coding	142	22	145	115	24	170	188	152	192
ENSG00000075336	TIMM21	18	71815746	71826197	1	protein_coding	305	32	296	259	42	382	289	260	292
ENSG00000075340	ADD2	2	70834750	70995357	-1	protein_coding	270	93	315	278	89	317	251	234	261
ENSG00000075391	RASAL2	1	178062864	178448644	1	protein_coding	351	67	306	275	82	331	322	313	339
ENSG00000075399	VPS9D1	16	89773542	89787394	-1	protein_coding	24	29	33	33	23	40	42	34	25
ENSG00000075407	ZNF37A	10	38383264	38414472	1	protein_coding	299	51	384	280	53	435	423	431	469
ENSG00000075413	MARK3	14	103851729	103970168	1	protein_coding	899	156	976	828	154	1042	1015	992	1040
ENSG00000075415	SLC25A3	12	98987369	98995946	1	protein_coding	1372	986	1341	1394	764	1575	1059	1067	1606
ENSG00000075420	FNDC3B	3	171757418	172119455	1	protein_coding	594	116	652	597	178	784	649	591	827
ENSG00000075426	FOSL2	2	28615315	28640179	1	protein_coding	102	35	125	116	48	147	128	98	118
ENSG00000075539	FRYL	4	48499378	48782339	-1	protein_coding	309	50	331	288	90	344	360	353	327
ENSG00000075568	TMEM131	2	98372799	98612388	-1	protein_coding	756	134	1001	767	159	1070	1100	1071	1063
ENSG00000075618	FSCN1	7	5632439	5646286	1	protein_coding	272	246	415	389	218	458	227	238	401
ENSG00000075624	ACTB	7	5566782	5603415	-1	protein_coding	13803	8117	14275	15001	6868	15691	14927	14452	17495
ENSG00000075643	MOCOS	18	33767482	33852120	1	protein_coding	153	67	136	137	59	166	210	172	139
ENSG00000075651	PLD1	3	171318195	171528740	-1	protein_coding	108	22	104	109	14	128	160	143	126
ENSG00000075702	WDR62	19	36545783	36596008	1	protein_coding	303	267	426	387	281	417	365	388	347
ENSG00000075711	DLG1	3	196769431	197026171	-1	protein_coding	419	47	444	380	63	548	485	391	470
ENSG00000075785	RAB7A	3	128444965	128533639	1	protein_coding	3876	255	3716	3030	264	3615	2759	2345	3726
ENSG00000075790	BCAP29	7	107220422	107269615	1	protein_coding	312	45	314	249	45	426	305	331	411
ENSG00000075826	SEC31B	10	102246399	102289628	-1	protein_coding	278	207	315	355	180	377	256	279	246
ENSG00000075856	SART3	12	108916357	108955176	-1	protein_coding	859	264	846	891	283	927	783	797	855
ENSG00000075891	PAX2	10	102495360	102589698	1	protein_coding	59	17	67	59	18	68	71	55	46
ENSG00000075914	EXOSC7	3	45016733	45077558	1	protein_coding	190	98	218	215	113	195	154	185	262
ENSG00000075945	KIFAP3	1	169890467	170054349	-1	protein_coding	389	54	426	406	73	507	501	429	539
ENSG00000075975	MKRN2	3	12598513	12625212	1	protein_coding	637	115	704	619	128	749	556	580	779
ENSG00000076003	MCM6	2	136597196	136633996	-1	protein_coding	910	184	958	902	197	1039	1014	1013	1016
ENSG00000076043	REXO2	11	114310108	114321001	1	protein_coding	590	106	598	499	83	656	506	471	657
ENSG00000076053	RBM7	11	114270752	114284925	1	protein_coding	336	37	279	259	31	327	271	220	369
ENSG00000076067	RBMS2	12	56915713	56984745	1	protein_coding	265	31	254	183	38	235	251	227	214
ENSG00000076108	BAZ2A	12	56989380	57030600	-1	protein_coding	2305	914	2487	2587	1114	2628	2183	2024	2040
ENSG00000076201	PTPN23	3	47422501	47454931	1	protein_coding	783	508	999	865	514	1034	777	788	936
ENSG00000076248	UNG	12	109535379	109548797	1	protein_coding	797	340	877	850	287	927	734	727	893
ENSG00000076258	FMO4	1	171283347	171311223	1	protein_coding	34	9	22	27	2	35	13	17	11
ENSG00000076321	KLHL20	1	173684080	173755840	1	protein_coding	199	48	277	221	46	326	245	227	279
ENSG00000076351	SLC46A1	17	26721661	26734215	-1	protein_coding	39	20	50	31	12	63	56	52	39
ENSG00000076356	PLXNA2	1	208195587	208417665	-1	protein_coding	399	252	401	415	240	497	287	323	426
ENSG00000076382	SPAG5	17	26904588	26926297	-1	protein_coding	230	105	205	256	95	258	186	222	263
ENSG00000076513	ANKRD13A	12	110436991	110477568	1	protein_coding	379	146	504	474	103	573	564	509	668
ENSG00000076554	TPD52	8	80870571	81143467	-1	protein_coding	272	35	351	259	45	370	391	376	320
ENSG00000076555	ACACB	12	109554400	109706031	1	protein_coding	113	89	149	130	89	156	149	138	98
ENSG00000076604	TRAF4	17	27071002	27077974	1	protein_coding	764	490	871	844	414	870	808	846	1014
ENSG00000076641	PAG1	8	81880045	82024303	-1	protein_coding	203	51	235	187	45	296	250	280	325
ENSG00000076650	GPATCH1	19	33571786	33621448	1	protein_coding	239	38	224	214	53	254	236	204	253
ENSG00000076662	ICAM3	19	10444452	10450499	-1	protein_coding	21	17	29	34	18	32	24	19	36
ENSG00000076685	NT5C2	10	104845940	104953056	-1	protein_coding	243	31	273	184	36	223	299	261	301
ENSG00000076706	MCAM	11	119179241	119192231	-1	protein_coding	154	88	238	195	99	242	185	199	198
ENSG00000076716	GPC4	X	132434131	132549518	-1	protein_coding	382	173	389	398	155	496	333	321	453
ENSG00000076770	MBNL3	X	131503345	131623996	-1	protein_coding	338	34	403	269	51	470	404	351	478
ENSG00000076826	CAMSAP3	19	7660788	7683190	1	protein_coding	84	66	123	99	49	131	104	113	98
ENSG00000076864	RAP1GAP	1	21922708	21995801	-1	protein_coding	67	41	107	79	38	112	80	104	95
ENSG00000076924	XAB2	19	7684411	7694451	-1	protein_coding	264	316	364	378	281	338	300	282	443
ENSG00000076928	ARHGEF1	19	42387228	42434302	1	protein_coding	186	160	254	247	149	263	219	234	198
ENSG00000076944	STXBP2	19	7701767	7712759	1	protein_coding	172	162	219	217	92	225	216	229	232
ENSG00000076984	MAP2K7	19	7968728	7979363	1	protein_coding	213	114	314	283	123	335	224	254	281
ENSG00000077044	DGKD	2	234263153	234380750	1	protein_coding	419	193	457	442	211	523	367	355	406
ENSG00000077063	CTTNBP2	7	117350705	117514193	-1	protein_coding	241	72	231	224	59	261	220	245	173
ENSG00000077092	RARB	3	25215823	25639423	1	protein_coding	199	24	207	164	44	260	153	154	158
ENSG00000077097	TOP2B	3	25639475	25706398	-1	protein_coding	1225	193	1460	1061	240	1663	1447	1254	1521
ENSG00000077147	TM9SF3	10	98277866	98347209	-1	protein_coding	1494	235	1728	1232	293	1952	1914	1501	1995
ENSG00000077150	NFKB2	10	104153867	104162281	1	protein_coding	425	199	486	469	211	476	557	587	463
ENSG00000077152	UBE2T	1	202300785	202311108	-1	protein_coding	752	241	819	881	236	907	790	720	1059
ENSG00000077157	PPP1R12B	1	202317827	202561834	1	protein_coding	536	154	604	601	180	688	562	515	616
ENSG00000077232	DNAJC10	2	183580999	183659191	1	protein_coding	590	124	735	629	133	912	721	731	748
ENSG00000077235	GTF3C1	16	27470876	27561234	-1	protein_coding	1082	677	1175	1404	690	1365	1212	1241	1146
ENSG00000077238	IL4R	16	27324989	27376099	1	protein_coding	170	60	183	145	44	202	179	184	180
ENSG00000077254	USP33	1	78161672	78225537	-1	protein_coding	647	109	744	687	145	923	807	788	801
ENSG00000077264	PAK3	X	110187513	110470589	1	protein_coding	31	9	33	25	9	25	67	46	35
ENSG00000077312	SNRPA	19	41256542	41271294	1	protein_coding	783	482	926	914	344	1093	758	949	901
ENSG00000077348	EXOSC5	19	41892279	41903384	-1	protein_coding	275	236	307	359	192	383	228	240	353
ENSG00000077380	DYNC1I2	2	172543919	172604930	1	protein_coding	807	180	884	870	204	1028	954	885	897
ENSG00000077454	LRCH4	7	100169855	100183776	-1	protein_coding	320	185	369	357	188	396	357	350	371
ENSG00000077458	FAM76B	11	95502106	95523573	-1	protein_coding	501	43	540	365	62	579	549	515	640
ENSG00000077463	SIRT6	19	4174106	4182601	-1	protein_coding	137	115	185	176	107	193	144	174	173
ENSG00000077514	POLD3	11	74204896	74380162	1	protein_coding	591	53	661	602	103	714	627	656	747
ENSG00000077522	ACTN2	1	236849754	236927931	1	protein_coding	258	71	235	273	67	295	248	268	245
ENSG00000077549	CAPZB	1	19665267	19812066	-1	protein_coding	1625	345	1839	1470	272	1779	1623	1575	1695
ENSG00000077585	GPR137B	1	236305832	236385165	1	protein_coding	166	38	142	135	26	175	104	130	146
ENSG00000077616	NAALAD2	11	89864683	89926062	1	protein_coding	15	6	25	38	3	43	32	26	29
ENSG00000077684	JADE1	4	129730779	129796379	1	protein_coding	491	169	642	593	194	664	571	471	703
ENSG00000077713	SLC25A43	X	118533023	118588441	1	protein_coding	41	8	37	44	9	47	55	48	43
ENSG00000077721	UBE2A	X	118708501	118718381	1	protein_coding	1540	200	1604	1459	174	1872	1747	1605	1999
ENSG00000077782	FGFR1	8	38268656	38326352	-1	protein_coding	454	275	679	573	276	697	394	426	598
ENSG00000077809	GTF2I	7	74071994	74175026	1	protein_coding	408	109	429	411	116	473	387	360	392
ENSG00000077935	SMC1B	22	45739944	45809500	-1	protein_coding	37	5	31	30	19	53	51	30	20
ENSG00000077942	FBLN1	22	45898118	45997015	1	protein_coding	566	298	567	545	305	546	464	491	589
ENSG00000077943	ITGA8	10	15555948	15762124	-1	protein_coding	38	8	57	45	12	62	51	44	70
ENSG00000078018	MAP2	2	210288782	210598842	1	protein_coding	39	14	45	37	9	49	59	43	52
ENSG00000078043	PIAS2	18	44388353	44500123	-1	protein_coding	292	61	372	282	64	437	322	286	378
ENSG00000078053	AMPH	7	38423305	38671167	-1	protein_coding	94	18	102	69	25	120	98	71	109
ENSG00000078061	ARAF	X	47420516	47431307	1	protein_coding	608	220	714	641	236	764	519	527	715
ENSG00000078070	MCCC1	3	182733006	182833863	-1	protein_coding	140	19	111	100	35	110	129	111	152
ENSG00000078081	LAMP3	3	182840001	182881627	-1	protein_coding	18	2	16	21	7	29	30	19	10
ENSG00000078114	NEBL	10	21068902	21463116	-1	protein_coding	130	15	196	168	27	185	193	167	232
ENSG00000078124	ACER3	11	76571911	76737841	1	protein_coding	193	25	218	190	26	250	257	298	258
ENSG00000078140	UBE2K	4	39699664	39784412	1	protein_coding	386	63	433	376	71	461	366	407	418
ENSG00000078142	PIK3C3	18	39535171	39667794	1	protein_coding	262	30	320	272	54	317	326	279	358
ENSG00000078177	N4BP2	4	40058446	40159872	1	protein_coding	420	41	436	320	62	456	473	414	540
ENSG00000078237	C12orf5	12	4430371	4462338	1	protein_coding	461	78	514	462	85	567	761	674	623
ENSG00000078246	TULP3	12	2986389	3050306	1	protein_coding	582	79	596	478	54	619	615	589	651
ENSG00000078304	PPP2R5C	14	102228135	102394326	1	protein_coding	1323	140	1427	1225	193	1702	1524	1388	1771
ENSG00000078319	PMS2P1	7	99918615	99939531	-1	pseudogene	66	33	77	71	18	63	78	88	64
ENSG00000078369	GNB1	1	1716729	1822495	-1	protein_coding	1996	718	2058	1981	679	2236	1811	1854	2162
ENSG00000078399	HOXA9	7	27202054	27210117	-1	protein_coding	684	103	757	695	101	814	655	542	774
ENSG00000078403	MLLT10	10	21823094	22032559	1	protein_coding	859	147	848	745	164	908	736	753	1114
ENSG00000078487	ZCWPW1	7	99998449	100026615	-1	protein_coding	44	8	39	29	14	48	25	23	29
ENSG00000078549	ADCYAP1R1	7	31092076	31151089	1	protein_coding	172	64	201	190	100	254	160	203	199
ENSG00000078618	NRD1	1	52254863	52344477	-1	protein_coding	1302	358	1379	1425	387	1598	1733	1667	978
ENSG00000078668	VDAC3	8	42249142	42263415	1	protein_coding	677	201	673	613	200	768	628	688	790
ENSG00000078674	PCM1	8	17780349	17885478	1	protein_coding	857	172	1000	903	209	1177	1125	977	907
ENSG00000078687	TNRC6C	17	76000249	76104916	1	protein_coding	309	76	330	267	78	330	280	279	342
ENSG00000078699	CBFA2T2	20	32077881	32237842	1	protein_coding	338	97	400	406	105	432	493	532	364
ENSG00000078747	ITCH	20	32951041	33099198	1	protein_coding	807	95	837	664	142	976	1117	1072	998
ENSG00000078795	PKD2L2	5	137223657	137278436	1	protein_coding	15	4	12	20	5	15	18	13	7
ENSG00000078804	TP53INP2	20	33292094	33301243	1	protein_coding	90	29	118	75	23	138	96	68	99
ENSG00000078808	SDF4	1	1152288	1167411	-1	protein_coding	503	221	687	650	207	662	464	518	604
ENSG00000078814	MYH7B	20	33563206	33590240	1	protein_coding	24	19	46	37	34	65	27	33	22
ENSG00000078900	TP73	1	3569084	3652765	1	protein_coding	152	77	207	210	87	271	186	191	253
ENSG00000078902	TOLLIP	11	1295601	1330884	-1	protein_coding	330	146	377	340	152	417	345	308	382
ENSG00000078967	UBE2D4	7	43966037	43995735	1	protein_coding	215	32	297	245	34	299	175	200	277
ENSG00000079102	RUNX1T1	8	92967203	93115514	-1	protein_coding	271	62	255	212	47	320	304	257	314
ENSG00000079134	THOC1	18	214520	268050	-1	protein_coding	281	40	328	291	74	342	376	365	331
ENSG00000079150	FKBP7	2	179328391	179343327	-1	protein_coding	141	23	134	128	40	181	166	168	198
ENSG00000079156	OSBPL6	2	179059208	179264160	1	protein_coding	278	54	303	308	64	362	363	311	358
ENSG00000079215	SLC1A3	5	36606457	36688436	1	protein_coding	223	23	267	228	23	283	308	314	254
ENSG00000079246	XRCC5	2	216972187	217071026	1	protein_coding	2355	296	2499	2305	422	2843	2688	2620	3042
ENSG00000079277	MKNK1	1	47023090	47082515	-1	protein_coding	160	41	155	162	51	183	153	167	182
ENSG00000079308	TNS1	2	218664512	218867718	-1	protein_coding	18	5	33	22	13	39	28	33	33
ENSG00000079313	REXO1	19	1815248	1848452	-1	protein_coding	327	209	419	430	158	523	358	284	391
ENSG00000079332	SAR1A	10	71907045	71930279	-1	protein_coding	1701	350	1611	1387	316	1502	1366	1287	1840
ENSG00000079335	CDC14A	1	100810584	100985833	1	protein_coding	150	17	132	102	22	145	193	165	163
ENSG00000079337	RAPGEF3	12	48128455	48164823	-1	protein_coding	25	10	25	28	19	25	23	24	15
ENSG00000079385	CEACAM1	19	43011456	43065386	-1	protein_coding	82	24	77	118	34	105	90	76	79
ENSG00000079387	SENP1	12	48436681	48500091	-1	protein_coding	590	58	691	529	75	836	885	741	824
ENSG00000079432	CIC	19	42772689	42799949	1	protein_coding	466	351	765	717	399	795	608	559	631
ENSG00000079435	LIPE	19	42905659	42931578	-1	protein_coding	64	61	75	77	67	95	59	94	75
ENSG00000079459	FDFT1	8	11653082	11696818	1	protein_coding	985	472	986	1047	390	1050	794	909	1215
ENSG00000079462	PAFAH1B3	19	42801185	42807698	-1	protein_coding	93	143	119	124	105	152	103	135	131
ENSG00000079482	OPHN1	X	67262186	67653755	-1	protein_coding	171	42	173	183	54	221	148	176	182
ENSG00000079616	KIF22	16	29802040	29816706	1	protein_coding	714	497	823	811	392	912	705	766	1115
ENSG00000079739	PGM1	1	64058947	64125916	1	protein_coding	491	146	524	528	167	630	451	450	527
ENSG00000079785	DDX1	2	15731302	15771235	1	protein_coding	683	73	691	593	91	794	748	676	853
ENSG00000079805	DNM2	19	10828755	10944164	1	protein_coding	845	504	1131	1016	495	1159	884	1035	986
ENSG00000079974	RABL2B	22	51205929	51222091	-1	protein_coding	119	37	88	107	33	129	100	83	96
ENSG00000079999	KEAP1	19	10596796	10614417	-1	protein_coding	201	176	310	273	148	336	200	190	252
ENSG00000080166	DCT	13	95089558	95131936	-1	protein_coding	38	7	31	32	9	48	32	24	32
ENSG00000080189	SLC35C2	20	44978167	44993043	-1	protein_coding	165	148	208	219	138	268	172	199	193
ENSG00000080200	CRYBG3	3	97595819	97663810	1	protein_coding	124	23	157	109	20	126	152	109	169
ENSG00000080224	EPHA6	3	96533425	97471304	1	protein_coding	92	46	103	94	54	139	121	121	111
ENSG00000080298	RFX3	9	3218297	3526004	-1	protein_coding	89	7	106	87	27	97	121	116	122
ENSG00000080345	RIF1	2	152266397	152364527	1	protein_coding	1213	217	1483	1140	282	1709	1785	1615	1810
ENSG00000080371	RAB21	12	72148654	72184699	1	protein_coding	536	49	599	506	93	664	630	586	665
ENSG00000080493	SLC4A4	4	72053003	72437804	1	protein_coding	94	13	78	70	38	90	86	67	64
ENSG00000080503	SMARCA2	9	2015342	2193624	1	protein_coding	662	192	612	633	242	670	558	530	409
ENSG00000080561	MID2	X	107068985	107170423	1	protein_coding	167	60	218	184	52	230	181	189	254
ENSG00000080603	SRCAP	16	30709530	30755602	1	protein_coding	3614	1774	3882	3651	1769	4117	3391	3421	3478
ENSG00000080608	KIAA0020	9	2720469	2844241	-1	protein_coding	449	112	415	357	111	498	462	389	410
ENSG00000080644	CHRNA3	15	78885394	78913637	-1	protein_coding	81	13	78	81	22	102	77	80	79
ENSG00000080709	KCNN2	5	113696642	113832337	1	protein_coding	9	3	10	17	8	27	9	17	10
ENSG00000080802	CNOT4	7	135046547	135194875	-1	protein_coding	908	98	1241	911	109	1446	1682	1543	1374
ENSG00000080815	PSEN1	14	73603126	73690399	1	protein_coding	509	121	511	481	114	551	481	474	541
ENSG00000080819	CPOX	3	98239976	98312567	-1	protein_coding	217	82	249	213	89	273	214	198	275
ENSG00000080822	CLDND1	3	98216756	98241910	-1	protein_coding	1141	92	1194	1040	110	1342	886	792	1211
ENSG00000080823	MOK	14	102690837	102771537	-1	protein_coding	254	56	263	223	37	295	313	327	272
ENSG00000080824	HSP90AA1	14	102547075	102606036	-1	protein_coding	12992	4562	13317	13401	5187	16172	21250	19584	10584
ENSG00000080839	RBL1	20	35624752	35724398	-1	protein_coding	484	62	565	417	117	567	719	694	671
ENSG00000080845	DLGAP4	20	34894258	35157040	1	protein_coding	331	92	381	339	62	344	357	368	339
ENSG00000080854	IGSF9B	11	133778459	133826880	-1	protein_coding	172	147	172	224	126	182	227	214	166
ENSG00000080947	CROCCP3	1	16793931	16825752	-1	pseudogene	60	43	93	94	44	92	59	77	57
ENSG00000080986	NDC80	18	2571510	2616634	1	protein_coding	339	63	344	303	67	424	325	348	541
ENSG00000081014	AP4E1	15	51200869	51298097	1	protein_coding	120	11	169	95	34	189	233	209	183
ENSG00000081019	RSBN1	1	114304454	114355098	-1	protein_coding	444	93	445	427	74	564	442	435	577
ENSG00000081026	MAGI3	1	113933371	114228545	1	protein_coding	286	75	311	307	95	397	356	286	307
ENSG00000081041	CXCL2	4	74962752	74965010	-1	protein_coding	17	8	22	18	1	22	11	12	22
ENSG00000081052	COL4A4	2	227867427	228028829	-1	protein_coding	19	4	25	22	9	26	22	24	25
ENSG00000081059	TCF7	5	133450402	133487556	1	protein_coding	296	56	266	195	77	305	197	197	274
ENSG00000081154	PCNP	3	101292939	101313281	1	protein_coding	2266	204	2585	2008	235	2972	2837	2569	2542
ENSG00000081177	EXD2	14	69658228	69709075	1	protein_coding	111	34	164	147	37	161	162	177	166
ENSG00000081181	ARG2	14	68086515	68118437	1	protein_coding	74	17	89	82	25	96	79	81	91
ENSG00000081189	MEF2C	5	88013975	88199922	-1	protein_coding	259	28	268	265	45	310	218	248	290
ENSG00000081307	UBA5	3	132373290	132396941	1	protein_coding	289	21	294	277	43	377	346	334	333
ENSG00000081320	STK17B	2	196998290	197041227	-1	protein_coding	299	33	370	321	52	440	344	265	439
ENSG00000081377	CDC14B	9	99252523	99382112	-1	protein_coding	254	48	272	257	64	347	232	210	295
ENSG00000081386	ZNF510	9	99518147	99540411	-1	protein_coding	97	20	121	101	27	119	193	173	120
ENSG00000081479	LRP2	2	169983619	170219195	-1	protein_coding	168	74	156	178	76	176	134	132	209
ENSG00000081665	ZNF506	19	19896648	19932560	-1	protein_coding	74	14	90	71	19	106	93	107	121
ENSG00000081692	JMJD4	1	227918126	227923112	-1	protein_coding	61	72	62	102	77	81	90	88	46
ENSG00000081721	DUSP12	1	161719548	161727028	1	protein_coding	332	78	329	293	70	332	425	416	362
ENSG00000081760	AACS	12	125549925	125627873	1	protein_coding	174	98	173	177	114	205	174	177	183
ENSG00000081791	KIAA0141	5	141303373	141321612	1	protein_coding	304	165	332	348	184	327	283	295	360
ENSG00000081803	CADPS2	7	121958481	122526813	-1	protein_coding	61	24	109	86	37	121	124	116	103
ENSG00000081870	HSPB11	1	54382247	54411602	-1	protein_coding	292	62	325	300	65	328	314	281	357
ENSG00000081913	PHLPP1	18	60382672	60647666	1	protein_coding	326	70	374	330	92	397	262	233	377
ENSG00000081923	ATP8B1	18	55313658	55470333	-1	protein_coding	55	6	50	33	19	77	54	57	45
ENSG00000081985	IL12RB2	1	67773047	67862583	1	protein_coding	15	14	24	25	16	31	41	23	17
ENSG00000082014	SMARCD3	7	150935850	150974982	-1	protein_coding	312	175	320	355	192	380	340	370	334
ENSG00000082068	WDR70	5	37379314	37753537	1	protein_coding	576	107	511	520	147	561	476	469	542
ENSG00000082146	STRADB	2	202252581	202345569	1	protein_coding	196	24	182	176	28	231	179	193	195
ENSG00000082153	BZW1	2	201675317	201688569	1	protein_coding	494	89	600	495	65	636	549	589	683
ENSG00000082212	ME2	18	48405419	48474691	1	protein_coding	501	45	517	436	35	588	546	482	622
ENSG00000082213	C5orf22	5	31532373	31555165	1	protein_coding	608	43	703	591	54	870	906	827	889
ENSG00000082258	CCNT2	2	135675805	135716912	1	protein_coding	709	86	803	584	114	819	796	726	929
ENSG00000082397	EPB41L3	18	5392383	5630699	-1	protein_coding	629	72	682	610	107	878	658	694	747
ENSG00000082438	COBLL1	2	165510134	165700189	-1	protein_coding	362	32	493	324	58	526	605	506	539
ENSG00000082458	DLG3	X	69664711	69725337	1	protein_coding	236	42	265	212	39	241	254	236	249
ENSG00000082497	SERTAD4	1	210406144	210419976	1	protein_coding	517	52	642	502	62	665	637	451	731
ENSG00000082512	TRAF5	1	211499957	211548288	1	protein_coding	99	20	110	92	37	109	120	113	94
ENSG00000082515	MRPL22	5	154320630	154348971	1	protein_coding	1148	312	850	945	268	930	821	856	1281
ENSG00000082516	GEMIN5	5	154266976	154317769	-1	protein_coding	475	133	445	485	134	482	485	454	519
ENSG00000082641	NFE2L1	17	46125691	46138849	1	protein_coding	999	357	1224	1077	373	1258	1043	1054	1284
ENSG00000082701	GSK3B	3	119540170	119813264	-1	protein_coding	489	92	560	465	138	590	619	602	522
ENSG00000082781	ITGB5	3	124480795	124620265	-1	protein_coding	109	45	138	123	47	145	79	102	107
ENSG00000082805	ERC1	12	1099675	1605099	1	protein_coding	965	239	1040	981	301	1156	1031	1010	849
ENSG00000082898	XPO1	2	61704984	61765761	-1	protein_coding	1868	376	2062	1772	444	2329	2627	2429	1926
ENSG00000082996	RNF13	3	149530495	149679926	1	protein_coding	439	39	445	355	46	509	521	469	611
ENSG00000083067	TRPM3	9	73143979	74061820	-1	protein_coding	14	6	11	19	12	10	10	3	11
ENSG00000083093	PALB2	16	23614488	23652631	-1	protein_coding	387	45	447	383	61	559	511	480	477
ENSG00000083168	KAT6A	8	41786997	41909508	-1	protein_coding	2407	480	2672	2214	575	2767	2435	2207	2257
ENSG00000083223	ZCCHC6	9	88902648	88969369	-1	protein_coding	741	160	657	705	168	764	803	727	544
ENSG00000083290	ULK2	17	19674142	19771249	-1	protein_coding	61	20	60	71	20	85	60	48	61
ENSG00000083312	TNPO1	5	72112139	72212560	1	protein_coding	1630	189	1798	1548	237	2040	1978	1715	2304
ENSG00000083444	PLOD1	1	11994262	12035595	1	protein_coding	338	226	401	377	198	386	311	329	333
ENSG00000083457	ITGAE	17	3617922	3704537	-1	protein_coding	77	64	85	115	82	94	145	113	111
ENSG00000083520	DIS3	13	73329540	73356234	-1	protein_coding	2013	278	2304	1792	279	2617	2478	2398	2749
ENSG00000083535	PIBF1	13	73356197	73590591	1	protein_coding	596	68	716	502	102	865	1011	975	736
ENSG00000083544	TDRD3	13	60970591	61148012	1	protein_coding	260	21	247	199	43	275	254	254	266
ENSG00000083635	NUFIP1	13	45513384	45563618	-1	protein_coding	360	50	383	330	58	495	510	506	591
ENSG00000083642	PDS5B	13	33160564	33352157	1	protein_coding	894	152	1012	883	215	1210	1018	886	978
ENSG00000083720	OXCT1	5	41730167	41870621	-1	protein_coding	246	40	316	239	82	340	345	312	360
ENSG00000083750	RRAGB	X	55744172	55785207	1	protein_coding	205	50	186	186	50	242	173	158	225
ENSG00000083799	CYLD	16	50775961	50835846	1	protein_coding	333	28	360	344	60	410	456	504	434
ENSG00000083807	SLC27A5	19	58990879	59023780	-1	protein_coding	26	23	23	22	26	15	24	23	23
ENSG00000083812	ZNF324	19	58978423	58984945	1	protein_coding	105	74	180	148	79	203	145	166	119
ENSG00000083814	ZNF671	19	58231119	58238992	-1	protein_coding	17	9	24	25	5	37	11	26	18
ENSG00000083817	ZNF416	19	58082934	58090295	-1	protein_coding	47	13	42	39	20	49	56	46	64
ENSG00000083828	ZNF586	19	58281023	58331307	1	protein_coding	88	39	100	117	42	133	60	56	135
ENSG00000083838	ZNF446	19	58985384	58992597	1	protein_coding	57	44	68	68	62	77	63	84	87
ENSG00000083844	ZNF264	19	57702868	57724724	1	protein_coding	147	30	147	128	38	186	137	142	179
ENSG00000083845	RPS5	19	58897767	58906173	1	protein_coding	2330	2137	2645	3156	1779	3216	1559	1832	2824
ENSG00000083857	FAT1	4	187508937	187647876	-1	protein_coding	1061	283	1115	1064	275	1211	1143	1094	1442
ENSG00000083896	YTHDC1	4	69176105	69215807	-1	protein_coding	1241	276	1357	1181	391	1523	1487	1252	1311
ENSG00000083937	CHMP2B	3	87276421	87304698	1	protein_coding	502	65	705	475	70	839	930	917	909
ENSG00000084070	SMAP2	1	40810522	40888998	1	protein_coding	612	173	648	579	193	689	670	585	640
ENSG00000084072	PPIE	1	40157854	40229586	1	protein_coding	347	169	397	402	144	427	358	404	419
ENSG00000084073	ZMPSTE24	1	40723779	40759856	1	protein_coding	357	45	355	317	73	391	645	587	444
ENSG00000084090	STARD7	2	96850597	96874563	-1	protein_coding	1572	343	1620	1512	382	1593	1487	1313	1749
ENSG00000084092	NOA1	4	57829536	57844989	-1	protein_coding	460	158	529	471	201	576	331	351	642
ENSG00000084093	REST	4	57774075	57802010	1	protein_coding	565	67	637	498	108	692	651	557	728
ENSG00000084112	SSH1	12	109176466	109251366	-1	protein_coding	333	88	338	327	96	360	293	314	357
ENSG00000084207	GSTP1	11	67351066	67354131	1	protein_coding	820	1455	1050	1318	1089	1320	1082	1283	1280
ENSG00000084234	APLP2	11	129939732	130014699	1	protein_coding	2922	889	2805	2957	1037	3149	2548	2314	2992
ENSG00000084444	KIAA1467	12	13197218	13295455	1	protein_coding	291	177	310	325	158	309	288	284	314
ENSG00000084463	WBP11	12	14939410	14956474	-1	protein_coding	2158	267	2447	2016	264	2696	2160	2174	2569
ENSG00000084623	EIF3I	1	32687529	32697205	1	protein_coding	4123	2006	4395	4389	1771	4659	3251	3538	5435
ENSG00000084628	NKAIN1	1	31652592	31712401	-1	protein_coding	42	40	50	50	23	59	27	30	49
ENSG00000084652	TXLNA	1	32645287	32663886	1	protein_coding	1316	808	1360	1457	777	1580	1207	1224	1239
ENSG00000084676	NCOA1	2	24714783	24993571	1	protein_coding	485	58	590	505	88	698	720	637	693
ENSG00000084693	AGBL5	2	27265232	27293490	1	protein_coding	667	362	718	692	300	886	572	669	763
ENSG00000084710	EFR3B	2	25264999	25378243	1	protein_coding	16	9	16	24	19	26	37	24	18
ENSG00000084731	KIF3C	2	26149471	26205618	-1	protein_coding	197	89	210	204	113	192	184	170	154
ENSG00000084733	RAB10	2	26256976	26360323	1	protein_coding	958	116	1146	878	137	1186	1083	949	1096
ENSG00000084754	HADHA	2	26413504	26467594	-1	protein_coding	1562	308	1761	1567	306	1807	1191	1301	1794
ENSG00000084764	MAPRE3	2	27193480	27250064	1	protein_coding	346	93	440	382	111	468	372	377	402
ENSG00000084774	CAD	2	27440258	27466811	1	protein_coding	750	863	927	1041	785	1100	796	955	781
ENSG00000085063	CD59	11	33719807	33757991	-1	protein_coding	494	188	509	494	130	552	416	426	509
ENSG00000085117	CD82	11	44585977	44641913	1	protein_coding	25	12	28	26	10	31	23	22	24
ENSG00000085185	BCORL1	X	129115083	129192058	1	protein_coding	762	276	860	762	245	920	799	809	793
ENSG00000085224	ATRX	X	76760356	77041702	-1	protein_coding	760	273	804	661	305	909	1071	833	617
ENSG00000085231	TAF9	5	68646811	68665840	-1	protein_coding	1292	197	1560	1321	146	1778	1060	1084	1969
ENSG00000085274	MYNN	3	169490619	169507504	1	protein_coding	169	29	221	151	54	233	219	238	236
ENSG00000085276	MECOM	3	168801287	169381406	-1	protein_coding	314	48	298	280	64	361	351	327	504
ENSG00000085365	SCAMP1	5	77656339	77776562	1	protein_coding	640	84	713	586	92	775	759	745	939
ENSG00000085415	SEH1L	18	12947132	12987535	1	protein_coding	352	73	367	377	59	493	368	365	441
ENSG00000085433	WDR47	1	109512836	109584850	-1	protein_coding	230	43	249	232	57	307	288	267	388
ENSG00000085449	WDFY1	2	224720433	224810104	-1	protein_coding	713	128	804	601	114	867	681	665	1124
ENSG00000085465	OVGP1	1	111956936	111970399	-1	protein_coding	63	24	73	58	18	57	112	106	71
ENSG00000085491	SLC25A24	1	108676658	108743471	-1	protein_coding	330	26	387	331	65	390	416	386	470
ENSG00000085514	PILRA	7	99965153	99997719	1	protein_coding	48	24	54	41	14	54	33	46	40
ENSG00000085552	IGSF9	1	159896829	159915386	-1	protein_coding	13	8	17	21	13	24	24	11	10
ENSG00000085563	ABCB1	7	87133175	87342611	-1	protein_coding	44	29	59	54	21	72	68	82	69
ENSG00000085644	ZNF213	16	3179778	3192806	1	protein_coding	286	116	302	272	120	326	248	286	289
ENSG00000085662	AKR1B1	7	134127102	134144036	-1	protein_coding	537	387	546	604	353	632	530	585	643
ENSG00000085719	CPNE3	8	87497059	87573726	1	protein_coding	714	95	736	660	126	806	701	672	880
ENSG00000085721	RRN3	16	15153879	15188174	-1	protein_coding	370	75	362	326	77	405	418	445	404
ENSG00000085733	CTTN	11	70244510	70282690	1	protein_coding	814	405	789	844	416	947	728	813	862
ENSG00000085741	WNT11	11	75897369	75921780	-1	protein_coding	104	35	122	106	23	84	57	82	95
ENSG00000085760	MTIF2	2	55463731	55496483	-1	protein_coding	703	87	775	646	105	913	698	657	920
ENSG00000085788	DDHD2	8	38082736	38133076	1	protein_coding	466	103	509	488	126	575	408	429	591
ENSG00000085831	TTC39A	1	51752930	51810788	-1	protein_coding	83	22	86	94	27	114	109	109	82
ENSG00000085832	EPS15	1	51819935	51985000	-1	protein_coding	870	98	1025	824	131	1149	1038	1000	1148
ENSG00000085840	ORC1	1	52838501	52870131	-1	protein_coding	354	104	343	355	119	452	354	403	492
ENSG00000085871	MGST2	4	140586922	140661899	1	protein_coding	173	111	143	158	66	183	156	124	162
ENSG00000085872	CHERP	19	16628700	16653341	-1	protein_coding	1205	502	1649	1303	429	1643	956	1032	1337
ENSG00000085978	ATG16L1	2	234118697	234204320	1	protein_coding	428	105	415	384	123	405	335	276	435
ENSG00000085982	USP40	2	234384166	234475428	-1	protein_coding	186	44	233	186	47	212	221	218	165
ENSG00000085998	POMGNT1	1	46654354	46685977	-1	protein_coding	271	302	279	349	239	358	248	287	340
ENSG00000085999	RAD54L	1	46713360	46744145	1	protein_coding	309	145	299	316	148	344	302	313	335
ENSG00000086015	MAST2	1	46252659	46501796	1	protein_coding	425	249	463	525	253	532	376	374	376
ENSG00000086061	DNAJA1	9	33025209	33039905	1	protein_coding	1533	194	1481	1338	208	1675	1677	1523	1622
ENSG00000086062	B4GALT1	9	33104080	33167354	-1	protein_coding	476	116	527	434	100	566	417	419	489
ENSG00000086065	CHMP5	9	33264940	33281977	1	protein_coding	737	129	704	704	146	752	599	601	699
ENSG00000086102	NFX1	9	33290509	33371155	1	protein_coding	924	108	998	886	185	1066	1002	950	1122
ENSG00000086189	DIMT1	5	61683081	61699766	-1	protein_coding	679	82	716	623	82	816	655	528	817
ENSG00000086200	IPO11	5	61699799	61924409	1	protein_coding	355	77	335	351	110	417	397	371	463
ENSG00000086232	EIF2AK1	7	6061881	6098861	-1	protein_coding	1576	226	1649	1412	233	1803	1543	1510	1813
ENSG00000086289	EPDR1	7	37723446	37991543	1	protein_coding	109	24	141	94	17	135	129	114	127
ENSG00000086300	SNX10	7	26331541	26413949	1	protein_coding	73	5	115	77	9	176	150	117	120
ENSG00000086475	SEPHS1	10	13359424	13390297	-1	protein_coding	457	86	527	454	93	575	366	366	555
ENSG00000086504	MRPL28	16	417384	420527	-1	protein_coding	291	310	336	425	287	448	324	410	410
ENSG00000086506	HBQ1	16	230452	231180	1	protein_coding	11	50	6	11	23	11	11	12	11
ENSG00000086544	ITPKC	19	41223008	41246765	1	protein_coding	81	56	119	140	60	181	111	131	128
ENSG00000086570	FAT2	5	150883654	150948505	-1	protein_coding	10	6	17	18	9	18	16	10	14
ENSG00000086589	RBM22	5	150070356	150080669	-1	protein_coding	1009	134	984	857	164	1078	942	992	1064
ENSG00000086598	TMED2	12	124069078	124083116	1	protein_coding	1632	273	1517	1407	291	1582	1600	1390	1627
ENSG00000086619	ERO1LB	1	236378855	236445319	-1	protein_coding	261	56	295	252	54	320	290	272	354
ENSG00000086666	ZFAND6	15	80351910	80430735	1	protein_coding	876	144	910	827	121	1064	1004	833	1029
ENSG00000086712	TXLNG	X	16804550	16862642	1	protein_coding	1321	239	1430	1100	233	1501	1406	1278	1508
ENSG00000086730	LAT2	7	73613982	73644161	1	protein_coding	35	39	25	41	19	58	49	37	37
ENSG00000086758	HUWE1	X	53559057	53713673	-1	protein_coding	5323	1813	5519	5261	1846	5877	5219	5126	4891
ENSG00000086827	ZW10	11	113603909	113644533	-1	protein_coding	206	22	257	227	35	284	302	282	292
ENSG00000086848	ALG9	11	111652919	111742305	-1	protein_coding	71	14	82	82	14	93	98	81	103
ENSG00000087008	ACOX3	4	8368009	8442450	-1	protein_coding	91	32	93	85	33	72	71	102	97
ENSG00000087053	MTMR2	11	95566046	95658479	-1	protein_coding	705	63	826	664	72	912	840	757	1042
ENSG00000087074	PPP1R15A	19	49375649	49379314	1	protein_coding	2355	1117	2571	2681	999	2662	2401	2497	3084
ENSG00000087076	HSD17B14	19	49316274	49339935	-1	protein_coding	29	20	25	31	17	53	39	46	41
ENSG00000087077	TRIP6	7	100464760	100471076	1	protein_coding	402	271	522	529	295	577	498	568	575
ENSG00000087085	ACHE	7	100487615	100494594	-1	protein_coding	76	61	86	75	56	100	111	116	75
ENSG00000087086	FTL	19	49468558	49470135	1	protein_coding	2741	1711	3400	3640	1432	4115	2496	2742	3623
ENSG00000087087	SRRT	7	100472733	100486285	1	protein_coding	1508	790	1549	1609	877	1635	1788	1878	1275
ENSG00000087088	BAX	19	49458072	49465055	1	protein_coding	1506	1554	1531	1671	1329	1611	1462	1498	1545
ENSG00000087095	NLK	17	26368763	26523407	1	protein_coding	277	76	269	243	54	277	199	203	254
ENSG00000087111	PIGS	17	26880401	26898890	-1	protein_coding	511	223	658	622	253	738	558	568	678
ENSG00000087116	ADAMTS2	5	178537852	178772431	-1	protein_coding	53	25	52	52	40	51	32	28	60
ENSG00000087152	ATXN7L3	17	42269173	42277481	-1	protein_coding	245	148	269	278	145	327	247	242	230
ENSG00000087157	PGS1	17	76374721	76421195	1	protein_coding	132	99	168	162	122	172	147	168	145
ENSG00000087191	PSMC5	17	61904512	61909379	1	protein_coding	515	237	480	449	189	509	436	456	602
ENSG00000087206	UIMC1	5	176332006	176449634	-1	protein_coding	964	213	1031	1018	253	1125	1279	1204	1289
ENSG00000087245	MMP2	16	55423612	55540603	1	protein_coding	279	113	358	300	91	323	159	169	257
ENSG00000087253	LPCAT2	16	55542910	55620582	1	protein_coding	90	1	97	69	15	99	103	87	82
ENSG00000087258	GNAO1	16	56225302	56391356	1	protein_coding	15	8	19	14	10	14	20	17	20
ENSG00000087263	OGFOD1	16	56485402	56513012	1	protein_coding	962	110	1030	843	143	1096	1085	978	1130
ENSG00000087266	SH3BP2	4	2794750	2842825	1	protein_coding	209	157	249	251	136	247	209	200	220
ENSG00000087269	NOP14	4	2939660	2965112	-1	protein_coding	1193	391	1211	1189	435	1287	1032	1021	901
ENSG00000087274	ADD1	4	2845584	2931803	1	protein_coding	1002	340	1109	1013	395	1301	966	1008	1170
ENSG00000087299	L2HGDH	14	50704281	50779266	-1	protein_coding	111	32	125	87	20	147	126	111	141
ENSG00000087301	TXNDC16	14	52897308	53019240	-1	protein_coding	134	21	159	126	29	180	197	191	200
ENSG00000087302	C14orf166	14	52456193	52471420	1	protein_coding	2634	608	2579	2253	477	2607	2305	2412	2938
ENSG00000087303	NID2	14	52471521	52535712	-1	protein_coding	110	37	101	102	43	123	100	105	96
ENSG00000087338	GMCL1	2	70056774	70108528	1	protein_coding	238	34	283	222	58	302	243	237	292
ENSG00000087365	SF3B2	11	65818200	65836779	1	protein_coding	5143	2173	5085	5396	2213	5340	4104	4514	4440
ENSG00000087448	KLHL42	12	27932953	27955973	1	protein_coding	298	97	339	258	88	341	295	284	349
ENSG00000087460	GNAS	20	57414773	57486247	1	protein_coding	3640	527	4135	3607	576	4540	3767	4061	4508
ENSG00000087470	DNM1L	12	32832134	32898486	1	protein_coding	1015	101	1099	924	152	1267	1142	1134	1278
ENSG00000087494	PTHLH	12	28111017	28125638	-1	protein_coding	34	3	40	31	3	50	46	36	55
ENSG00000087495	PHACTR3	20	58152564	58422766	1	protein_coding	7	1	15	9	1	15	12	13	15
ENSG00000087502	ERGIC2	12	29490285	29534122	-1	protein_coding	656	61	765	508	63	801	721	624	861
ENSG00000087510	TFAP2C	20	55204358	55214339	1	protein_coding	117	24	99	83	22	107	99	99	108
ENSG00000087586	AURKA	20	54944445	54967393	-1	protein_coding	695	59	818	674	83	865	747	748	911
ENSG00000087589	CASS4	20	54987168	55034396	1	protein_coding	11	0	8	13	10	12	12	5	11
ENSG00000087842	PIR	X	15402921	15511687	-1	protein_coding	42	13	56	68	20	64	60	55	62
ENSG00000087884	AAMDC	11	77532155	77629478	1	protein_coding	13	2	24	23	13	9	20	16	21
ENSG00000087903	RFX2	19	5993175	6199583	-1	protein_coding	87	36	106	96	28	120	89	118	90
ENSG00000087995	METTL2A	17	60501228	60527454	1	protein_coding	252	37	309	322	43	369	346	318	379
ENSG00000088002	SULT2B1	19	49055332	49102682	1	protein_coding	19	8	22	16	11	21	30	18	13
ENSG00000088035	ALG6	1	63833261	63904233	1	protein_coding	258	44	313	225	52	322	328	297	326
ENSG00000088038	CNOT3	19	54641444	54659419	1	protein_coding	1601	564	1603	1511	584	1714	1243	1211	1761
ENSG00000088179	PTPN4	2	120517207	120741394	1	protein_coding	290	29	321	269	52	392	359	373	383
ENSG00000088205	DDX18	2	118572226	118589955	1	protein_coding	881	186	996	799	171	1074	927	864	988
ENSG00000088247	KHSRP	19	6413359	6424805	-1	protein_coding	3380	1046	3753	3211	991	3749	2996	2892	3544
ENSG00000088256	GNA11	19	3094408	3124002	1	protein_coding	386	146	506	437	158	474	400	370	507
ENSG00000088280	ASAP3	1	23755056	23811061	-1	protein_coding	61	37	61	69	31	77	61	62	80
ENSG00000088298	EDEM2	20	33703167	33865928	-1	protein_coding	130	79	90	112	57	146	135	122	120
ENSG00000088305	DNMT3B	20	31350191	31397162	1	protein_coding	118	41	165	151	70	168	149	131	178
ENSG00000088325	TPX2	20	30327074	30389608	1	protein_coding	2107	323	2275	2127	372	2567	2591	2430	2854
ENSG00000088340	FER1L4	20	34146507	34195484	-1	pseudogene	24	19	30	24	18	27	39	22	15
ENSG00000088356	PDRG1	20	30532758	30539895	-1	protein_coding	160	54	144	153	74	167	166	185	158
ENSG00000088367	EPB41L1	20	34679426	34820721	1	protein_coding	214	52	250	186	52	245	256	265	234
ENSG00000088387	DOCK9	13	99445741	99738879	-1	protein_coding	199	53	223	178	74	214	215	211	185
ENSG00000088448	ANKRD10	13	111530887	111567416	-1	protein_coding	276	110	312	328	124	355	309	272	308
ENSG00000088451	TGDS	13	95226308	95248511	-1	protein_coding	398	54	420	378	62	504	426	356	497
ENSG00000088538	DOCK3	3	50712672	51421629	1	protein_coding	463	172	432	421	185	481	467	464	273
ENSG00000088543	C3orf18	3	50595462	50608458	-1	protein_coding	12	8	19	20	12	29	14	14	17
ENSG00000088682	COQ9	16	57481337	57495187	1	protein_coding	443	101	386	358	95	477	265	357	528
ENSG00000088726	TMEM40	3	12775024	12810956	-1	protein_coding	4	7	23	21	4	17	12	20	14
ENSG00000088727	KIF9	3	47269516	47324941	-1	protein_coding	45	25	42	40	16	41	41	40	49
ENSG00000088756	ARHGAP28	18	6729717	6915715	1	protein_coding	63	7	66	43	19	65	73	75	79
ENSG00000088766	CRLS1	20	5986736	6020699	1	protein_coding	275	62	272	258	61	301	261	236	250
ENSG00000088808	PPP1R13B	14	104200089	104313927	-1	protein_coding	373	66	407	400	92	452	351	387	431
ENSG00000088812	ATRN	20	3451687	3631769	1	protein_coding	320	128	383	319	97	397	388	414	402
ENSG00000088826	SMOX	20	4101627	4168394	1	protein_coding	61	26	66	54	21	56	77	78	82
ENSG00000088832	FKBP1A	20	1349622	1373806	-1	protein_coding	1904	688	1883	1749	637	1983	1627	1385	1825
ENSG00000088833	NSFL1C	20	1422807	1454487	-1	protein_coding	818	186	988	970	179	1094	959	951	971
ENSG00000088836	SLC4A11	20	3208063	3219836	-1	protein_coding	59	24	86	71	53	78	98	113	81
ENSG00000088854	C20orf194	20	3229951	3388272	-1	protein_coding	112	39	108	105	50	155	153	147	135
ENSG00000088876	ZNF343	20	2462463	2505348	-1	protein_coding	106	20	152	135	29	159	127	103	147
ENSG00000088881	EBF4	20	2673524	2740753	1	protein_coding	55	50	81	67	36	77	63	63	58
ENSG00000088888	MAVS	20	3827487	3849280	1	protein_coding	272	151	354	309	106	396	351	398	299
ENSG00000088899		20	3143263	3154192	-1	protein_coding	186	85	287	244	89	318	332	334	238
ENSG00000088930	XRN2	20	21283942	21370463	1	protein_coding	1086	227	1141	1037	221	1251	1219	1224	1387
ENSG00000088970	PLK1S1	20	21106624	21227260	1	processed_transcript	340	44	359	327	52	426	384	381	347
ENSG00000088986	DYNLL1	12	120907653	120936296	1	protein_coding	1762	614	1772	1902	473	2105	1876	1956	1977
ENSG00000088992	TESC	12	117476728	117537284	-1	protein_coding	12	5	15	12	6	15	14	8	9
ENSG00000089006	SNX5	20	17922241	17949623	-1	protein_coding	2216	300	2562	2361	324	2948	2629	2491	3175
ENSG00000089009	RPL6	12	112842994	112856642	-1	protein_coding	4358	493	4522	4491	560	5069	3323	3045	5408
ENSG00000089022	MAPKAPK5	12	112279782	112334343	1	protein_coding	385	111	389	327	116	411	386	401	376
ENSG00000089048	ESF1	20	13694969	13765532	-1	protein_coding	435	126	454	393	171	506	574	509	392
ENSG00000089050	RBBP9	20	18467184	18477887	-1	protein_coding	179	16	185	130	26	210	175	144	194
ENSG00000089053	ANAPC5	12	121746048	121837699	-1	protein_coding	977	360	1061	1038	428	1116	886	895	1150
ENSG00000089057	SLC23A2	20	4833002	4990939	-1	protein_coding	561	153	578	547	197	602	485	510	610
ENSG00000089060	SLC8B1	12	113736564	113797298	-1	protein_coding	70	31	80	56	35	70	51	64	50
ENSG00000089063	TMEM230	20	5080486	5093749	-1	protein_coding	589	76	638	574	56	655	456	446	687
ENSG00000089091	DZANK1	20	18364011	18447925	-1	protein_coding	35	7	45	37	19	40	38	43	33
ENSG00000089094	KDM2B	12	121866900	122018920	-1	protein_coding	379	188	346	394	245	393	346	313	413
ENSG00000089101	C20orf26	20	20033158	20341346	1	protein_coding	27	13	29	24	15	30	19	25	31
ENSG00000089123	TASP1	20	13246709	13619587	-1	protein_coding	96	35	111	106	38	135	130	122	111
ENSG00000089154	GCN1L1	12	120565007	120632513	-1	protein_coding	1144	983	1310	1374	901	1301	1118	1191	1091
ENSG00000089157	RPLP0	12	120634489	120639038	-1	protein_coding	9188	8146	9643	10654	5814	10484	5222	5990	9645
ENSG00000089159	PXN	12	120648250	120703574	-1	protein_coding	252	110	304	304	124	310	275	262	306
ENSG00000089163	SIRT4	12	120740119	120751052	1	protein_coding	19	12	13	16	15	25	21	19	14
ENSG00000089177	KIF16B	20	16252749	16554078	-1	protein_coding	295	74	279	324	113	344	374	318	263
ENSG00000089195	TRMT6	20	5917881	5931182	-1	protein_coding	443	50	441	358	71	462	519	541	519
ENSG00000089220	PEBP1	12	118573663	118583389	1	protein_coding	1204	335	1262	1196	366	1369	818	899	1424
ENSG00000089234	BRAP	12	112079950	112123790	-1	protein_coding	679	32	600	532	70	668	634	620	792
ENSG00000089248	ERP29	12	112451120	112461255	1	protein_coding	1226	602	919	1132	401	1039	766	789	1305
ENSG00000089280	FUS	16	31191431	31203127	1	protein_coding	1452	538	1296	1299	582	1392	1019	1052	1418
ENSG00000089289	IGBP1	X	69353299	69386174	1	protein_coding	451	187	440	512	203	492	390	370	627
ENSG00000089327	FXYD5	19	35645633	35660786	1	protein_coding	565	212	523	507	159	595	511	537	532
ENSG00000089335	ZNF302	19	35168544	35177302	1	protein_coding	151	26	122	101	14	180	178	137	140
ENSG00000089351	GRAMD1A	19	35485688	35517375	1	protein_coding	489	317	666	611	282	636	398	448	533
ENSG00000089486	CDIP1	16	4560676	4588829	-1	protein_coding	700	387	871	854	405	943	829	917	856
ENSG00000089505	CMTM1	16	66600294	66613040	1	protein_coding	42	7	39	27	9	17	27	21	24
ENSG00000089597	GANAB	11	62392298	62414104	-1	protein_coding	1485	1629	1644	1658	1476	1707	1170	1302	1675
ENSG00000089639	GMIP	19	19740285	19754476	-1	protein_coding	44	36	51	65	35	68	55	52	53
ENSG00000089682	RBM41	X	106307650	106362057	-1	protein_coding	355	75	335	335	97	389	338	297	338
ENSG00000089685	BIRC5	17	76210267	76221717	1	protein_coding	1191	221	1084	1078	263	1026	849	806	1272
ENSG00000089693	MLF2	12	6857170	6876641	-1	protein_coding	1363	908	1801	1685	660	2031	1765	1754	1888
ENSG00000089723	OTUB2	14	94492675	94515276	1	protein_coding	110	53	134	133	37	133	145	104	137
ENSG00000089737	DDX24	14	94517266	94547591	-1	protein_coding	1442	298	1589	1501	334	1629	1535	1402	1710
ENSG00000089775	ZBTB25	14	64915824	64971931	-1	protein_coding	223	49	253	204	58	260	211	199	244
ENSG00000089818	NECAP1	12	8234807	8250367	1	protein_coding	705	109	736	604	118	666	392	387	769
ENSG00000089820	ARHGAP4	X	153172821	153200452	-1	protein_coding	13	24	21	35	15	31	18	25	19
ENSG00000089847	ANKRD24	19	4183351	4224811	1	protein_coding	32	15	46	32	21	38	47	26	19
ENSG00000089876	DHX32	10	127524906	127585005	-1	protein_coding	180	24	216	170	37	213	241	270	180
ENSG00000089902	RCOR1	14	103058998	103196913	1	protein_coding	284	37	279	247	52	309	272	243	328
ENSG00000089916	GPATCH2L	14	76618259	76720685	1	protein_coding	579	142	638	599	137	717	579	537	693
ENSG00000090006	LTBP4	19	41098789	41135725	1	protein_coding	270	269	373	391	243	385	317	297	301
ENSG00000090013	BLVRB	19	40953696	40971747	-1	protein_coding	346	316	425	445	240	416	355	438	552
ENSG00000090020	SLC9A1	1	27425306	27493472	-1	protein_coding	142	72	219	189	68	226	190	186	137
ENSG00000090054	SPTLC1	9	94794281	94877666	-1	protein_coding	907	126	932	780	133	993	876	872	1126
ENSG00000090060	PAPOLA	14	96967770	97033448	1	protein_coding	1362	184	1596	1183	179	1781	1732	1555	1696
ENSG00000090061	CCNK	14	99947506	100001381	1	protein_coding	2902	232	2959	2148	246	2797	2382	2233	2922
ENSG00000090097	PCBP4	3	51991470	52002426	-1	protein_coding	235	298	373	344	204	387	286	434	334
ENSG00000090238	YPEL3	16	30103635	30108236	-1	protein_coding	604	446	732	781	376	895	744	723	797
ENSG00000090263	MRPS33	7	140705854	140715028	-1	protein_coding	462	84	411	468	109	470	393	382	414
ENSG00000090266	NDUFB2	7	140390577	140422590	1	protein_coding	336	385	315	417	381	387	385	515	413
ENSG00000090273	NUDC	1	27226729	27273353	1	protein_coding	945	361	1088	1106	305	1163	934	1128	1074
ENSG00000090316	MAEA	4	1283639	1333935	1	protein_coding	434	160	535	474	179	544	441	452	563
ENSG00000090372	STRN4	19	47222764	47250251	-1	protein_coding	1182	602	1332	1139	518	1338	1105	1021	1303
ENSG00000090376	IRAK3	12	66582659	66648402	1	protein_coding	11	1	11	12	2	11	15	9	10
ENSG00000090432	MUL1	1	20825943	20834654	-1	protein_coding	322	155	343	321	126	309	261	280	336
ENSG00000090447	TFAP4	16	4307187	4323076	-1	protein_coding	527	292	629	680	279	808	471	521	636
ENSG00000090470	PDCD7	15	65409717	65426174	-1	protein_coding	370	50	364	356	62	350	249	246	387
ENSG00000090487	SPG21	15	65255362	65282648	-1	protein_coding	756	270	730	743	242	832	655	553	828
ENSG00000090520	DNAJB11	3	186285192	186315061	1	protein_coding	441	82	423	393	82	455	405	355	418
ENSG00000090530	LEPREL1	3	189674517	189840226	-1	protein_coding	38	6	31	37	12	56	32	33	38
ENSG00000090539	CHRD	3	184097861	184108524	1	protein_coding	10	13	10	11	10	10	11	7	5
ENSG00000090565	RAB11FIP3	16	475619	573011	1	protein_coding	196	119	211	215	117	264	165	217	169
ENSG00000090581	GNPTG	16	1401924	1413352	1	protein_coding	142	76	178	172	65	205	117	119	174
ENSG00000090612	ZNF268	12	133707570	133783698	1	protein_coding	94	7	114	76	20	116	153	144	149
ENSG00000090615	GOLGA3	12	133345495	133405444	-1	protein_coding	573	279	643	708	311	834	597	648	473
ENSG00000090621	PABPC4	1	40026488	40042462	-1	protein_coding	1539	462	1388	1369	378	1564	1000	925	1744
ENSG00000090661	CERS4	19	8271620	8327305	1	protein_coding	57	47	68	74	52	106	71	87	85
ENSG00000090674	MCOLN1	19	7587512	7598895	1	protein_coding	99	76	121	121	104	157	81	112	150
ENSG00000090686	USP48	1	22004791	22110099	-1	protein_coding	942	190	877	778	203	972	906	827	839
ENSG00000090776	EFNB1	X	68048840	68061990	1	protein_coding	401	150	554	470	188	500	376	377	414
ENSG00000090857	PDPR	16	70147529	70195203	1	protein_coding	328	125	409	385	178	421	372	377	499
ENSG00000090861	AARS	16	70286198	70323446	-1	protein_coding	1299	660	1417	1451	686	1565	1389	1546	1465
ENSG00000090863	GLG1	16	74485856	74641012	-1	protein_coding	696	259	770	700	254	794	563	654	787
ENSG00000090889	KIF4A	X	69509879	69640682	1	protein_coding	544	97	552	503	159	581	471	525	547
ENSG00000090905	TNRC6A	16	24741016	24838953	1	protein_coding	667	139	745	618	168	908	804	724	743
ENSG00000090920	FCGBP	19	40353963	40440533	-1	protein_coding	14	17	11	13	8	18	5	18	9
ENSG00000090924	PLEKHG2	19	39903225	39919054	1	protein_coding	165	97	234	248	78	231	177	230	160
ENSG00000090932	DLL3	19	39989535	39999121	1	protein_coding	50	40	56	72	31	64	61	51	55
ENSG00000090971	NAT14	19	55996371	55998935	1	protein_coding	85	106	121	125	106	137	126	119	113
ENSG00000090975	PITPNM2	12	123468027	123634562	-1	protein_coding	76	60	99	120	57	109	106	70	82
ENSG00000090989	EXOC1	4	56719782	56771200	1	protein_coding	400	43	411	334	54	457	506	444	476
ENSG00000091009	RBM27	5	145583113	145718814	1	protein_coding	1210	225	1314	1125	259	1354	1215	1159	1299
ENSG00000091039	OSBPL8	12	76745577	76953589	-1	protein_coding	417	59	482	440	75	553	530	485	594
ENSG00000091073	DTX2	7	76090993	76135312	1	protein_coding	131	78	149	171	75	150	150	188	148
ENSG00000091106	NLRC4	2	32449522	32490923	-1	protein_coding	32	3	36	30	13	27	33	24	45
ENSG00000091127	PUS7	7	105080108	105162714	-1	protein_coding	311	50	304	296	65	397	388	379	397
ENSG00000091129	NRCAM	7	107788068	108097161	-1	protein_coding	258	55	326	264	55	339	326	288	383
ENSG00000091136	LAMB1	7	107564244	107643700	-1	protein_coding	316	163	330	319	122	382	267	277	325
ENSG00000091138	SLC26A3	7	107405912	107443670	-1	protein_coding	12	1	18	12	3	22	18	30	15
ENSG00000091140	DLD	7	107531415	107572175	1	protein_coding	1057	152	1105	896	176	1227	1259	1151	1372
ENSG00000091157	WDR7	18	54318574	54698828	1	protein_coding	261	54	266	254	60	269	262	264	276
ENSG00000091164	TXNL1	18	54264439	54318831	-1	protein_coding	1256	78	1298	1125	77	1378	1292	1279	1516
ENSG00000091262	ABCC6	16	16242785	16317379	-1	protein_coding	30	4	26	22	10	13	21	13	15
ENSG00000091317	CMTM6	3	32522804	32544900	-1	protein_coding	602	105	649	587	108	721	638	618	787
ENSG00000091409	ITGA6	2	173292082	173371181	1	protein_coding	233	23	247	176	16	246	261	228	295
ENSG00000091428	RAPGEF4	2	173600002	173917621	1	protein_coding	59	9	58	53	22	71	59	73	66
ENSG00000091436		2	173940163	174132738	1	protein_coding	447	44	462	364	50	501	527	458	627
ENSG00000091483	FH	1	241660903	241683061	-1	protein_coding	307	31	322	305	48	320	326	292	435
ENSG00000091490	SEL1L3	4	25749055	25865382	-1	protein_coding	95	31	113	71	39	126	104	103	87
ENSG00000091513	TF	3	133464800	133497850	1	protein_coding	21	3	20	13	5	14	16	18	22
ENSG00000091527	CDV3	3	133292574	133309105	1	protein_coding	1661	240	1995	1549	286	1950	1501	1380	1837
ENSG00000091536	MYO15A	17	18012020	18083116	1	protein_coding	19	21	29	34	13	41	33	33	18
ENSG00000091542	ALKBH5	17	18086392	18113268	1	protein_coding	703	459	874	810	387	857	771	759	838
ENSG00000091592	NLRP1	17	5402747	5522744	-1	protein_coding	95	31	119	100	51	128	78	72	129
ENSG00000091622	PITPNM3	17	6354584	6459814	-1	protein_coding	49	36	58	51	28	62	77	82	48
ENSG00000091640	SPAG7	17	4862521	4871167	-1	protein_coding	477	192	458	500	191	481	334	356	538
ENSG00000091651	ORC6	16	46723555	46732306	1	protein_coding	534	111	531	544	76	702	501	455	573
ENSG00000091656	ZFHX4	8	77593454	77779521	1	protein_coding	540	73	633	546	77	764	601	596	636
ENSG00000091732	ZC3HC1	7	129658126	129691291	-1	protein_coding	304	90	326	287	120	402	308	354	361
ENSG00000091947	TMEM101	17	42088556	42101314	-1	protein_coding	293	285	330	320	204	353	231	232	372
ENSG00000091986	CCDC80	3	112323407	112368377	-1	protein_coding	44	15	49	40	14	42	36	47	50
ENSG00000092010	PSME1	14	24605367	24608176	1	protein_coding	217	110	170	195	89	179	198	209	271
ENSG00000092020	PPP2R3C	14	35554673	35591723	-1	protein_coding	225	33	285	262	19	336	326	294	328
ENSG00000092036	HAUS4	14	23415437	23426370	-1	protein_coding	60	31	64	56	32	69	39	38	67
ENSG00000092068	SLC7A8	14	23594504	23652883	-1	protein_coding	142	29	156	154	39	193	168	178	143
ENSG00000092094	OSGEP	14	20914570	20923264	-1	protein_coding	325	119	319	288	102	393	314	342	375
ENSG00000092096	SLC22A17	14	23815515	23822121	-1	protein_coding	49	42	84	70	68	75	90	66	49
ENSG00000092098	RNF31	14	24615892	24629870	1	protein_coding	125	124	152	176	97	166	149	152	147
ENSG00000092108	SCFD1	14	31091318	31205018	1	protein_coding	713	61	802	580	59	996	942	908	1041
ENSG00000092140	G2E3	14	31028329	31089269	1	protein_coding	362	53	409	328	73	474	549	482	661
ENSG00000092148	HECTD1	14	31569318	31677010	-1	protein_coding	799	220	932	882	223	1156	1000	897	1028
ENSG00000092199	HNRNPC	14	21677295	21737653	-1	protein_coding	16304	2708	14747	13644	2407	14511	12370	10960	15394
ENSG00000092201	SUPT16H	14	21819631	21852425	-1	protein_coding	3438	977	3460	3428	1009	3977	3392	3406	3004
ENSG00000092203	TOX4	14	21944756	21967319	1	protein_coding	730	179	842	785	136	934	698	686	815
ENSG00000092208	GEMIN2	14	39583427	39606177	1	protein_coding	380	86	405	320	86	446	453	452	456
ENSG00000092295	TGM1	14	24718320	24733638	-1	protein_coding	8	16	7	13	14	11	10	18	7
ENSG00000092330	TINF2	14	24708849	24711880	-1	protein_coding	263	142	328	282	131	310	251	251	306
ENSG00000092421	SEMA6A	5	115779312	115910630	-1	protein_coding	396	103	459	380	97	492	417	389	466
ENSG00000092439	TRPM7	15	50844670	50979012	-1	protein_coding	423	70	488	453	92	582	564	527	509
ENSG00000092445	TYRO3	15	41849873	41871536	1	protein_coding	113	87	157	140	82	170	135	145	120
ENSG00000092470	WDR76	15	44119161	44160617	1	protein_coding	494	54	529	483	72	590	586	563	577
ENSG00000092531	SNAP23	15	42783431	42837547	1	protein_coding	169	28	152	122	25	138	159	178	125
ENSG00000092607	TBX15	1	119425669	119532179	-1	protein_coding	50	6	48	46	4	49	49	66	64
ENSG00000092621	PHGDH	1	120202421	120286838	1	protein_coding	1445	1333	1581	1788	1033	1763	1747	1888	1752
ENSG00000092758	COL9A3	20	61447596	61472511	1	protein_coding	14	3	12	14	5	11	3	18	10
ENSG00000092841	MYL6	12	56551945	56557280	1	protein_coding	2515	925	2431	2811	828	2731	1656	1872	2973
ENSG00000092847	AGO1	1	36335409	36395211	1	protein_coding	540	165	607	561	205	670	493	449	625
ENSG00000092853	CLSPN	1	36185819	36235568	-1	protein_coding	907	270	887	865	303	956	821	781	888
ENSG00000092871	RFFL	17	33333009	33416338	-1	protein_coding	134	23	149	132	21	135	120	137	163
ENSG00000092931	MFSD11	17	74731947	74777531	1	protein_coding	69	34	87	69	29	92	86	70	58
ENSG00000092964	DPYSL2	8	26371791	26515694	1	protein_coding	153	62	128	165	55	160	185	175	144
ENSG00000092978	GPATCH2	1	217600334	217804424	-1	protein_coding	432	46	464	434	93	495	581	510	598
ENSG00000093000	NUP50	22	45559722	45583896	1	protein_coding	743	104	860	737	136	983	986	888	1036
ENSG00000093009	CDC45	22	19466982	19508135	1	protein_coding	622	180	594	575	196	627	582	564	688
ENSG00000093010	COMT	22	19929130	19957498	1	protein_coding	458	210	518	481	189	625	514	599	559
ENSG00000093167	LRRFIP2	3	37094117	37225180	-1	protein_coding	773	134	777	705	111	844	706	695	750
ENSG00000093183	SEC22C	3	42589461	42642572	-1	protein_coding	444	112	501	412	95	596	407	441	555
ENSG00000093217	XYLB	3	38388251	38462839	1	protein_coding	323	148	348	303	137	330	260	231	315
ENSG00000094631	HDAC6	X	48659784	48683392	1	protein_coding	308	234	287	342	230	357	254	315	288
ENSG00000094804	CDC6	17	38443885	38459171	1	protein_coding	649	89	675	586	114	672	730	680	899
ENSG00000094841	UPRT	X	74493920	74524435	1	protein_coding	98	25	102	74	32	107	96	104	129
ENSG00000094880	CDC23	5	137523339	137549032	-1	protein_coding	571	150	646	531	142	665	590	557	776
ENSG00000094914	AAAS	12	53701240	53718648	-1	protein_coding	215	197	281	309	166	317	286	279	286
ENSG00000094916	CBX5	12	54624724	54673886	-1	protein_coding	2387	475	2617	2399	556	3069	2464	2357	2436
ENSG00000094975	SUCO	1	172501489	172580971	1	protein_coding	361	47	376	334	51	487	428	419	519
ENSG00000095002	MSH2	2	47630108	47789450	1	protein_coding	364	61	335	290	88	482	431	381	419
ENSG00000095015	MAP3K1	5	56111401	56191979	1	protein_coding	498	68	556	520	104	613	561	571	772
ENSG00000095059	DHPS	19	12786531	12792716	-1	protein_coding	241	265	281	293	181	342	192	238	293
ENSG00000095066	HOOK2	19	12873817	12983554	-1	protein_coding	97	98	135	119	65	135	106	143	105
ENSG00000095139	ARCN1	11	118443105	118473748	1	protein_coding	2367	302	2549	2095	346	2616	2673	2427	2602
ENSG00000095203	EPB41L4B	9	111934255	112083244	-1	protein_coding	112	15	105	92	18	111	109	88	114
ENSG00000095209	TMEM38B	9	108456825	108538893	1	protein_coding	551	96	540	523	73	650	605	542	643
ENSG00000095261	PSMD5	9	123577774	123605262	-1	protein_coding	12	0	20	16	5	21	8	10	7
ENSG00000095319	NUP188	9	131709978	131769375	1	protein_coding	815	495	949	997	573	1086	799	910	871
ENSG00000095321	CRAT	9	131857089	131873468	-1	protein_coding	151	118	227	178	94	199	152	195	178
ENSG00000095370	SH2D3C	9	130500596	130541020	-1	protein_coding	247	122	315	263	96	336	366	358	237
ENSG00000095380	NANS	9	100819021	100845357	1	protein_coding	344	109	246	299	111	310	268	323	367
ENSG00000095383	TBC1D2	9	100961311	101017915	-1	protein_coding	20	19	22	12	13	25	25	31	21
ENSG00000095397	DFNB31	9	117164360	117267730	-1	protein_coding	206	127	281	203	112	226	209	224	212
ENSG00000095464	PDE6C	10	95372345	95425767	1	protein_coding	15	1	22	16	9	18	21	13	14
ENSG00000095485	CWF19L1	10	101992055	102027437	-1	protein_coding	284	95	327	311	121	383	411	368	326
ENSG00000095539	SEMA4G	10	102729275	102745628	1	protein_coding	107	49	148	102	45	126	87	103	104
ENSG00000095564	BTAF1	10	93683526	93790082	1	protein_coding	943	208	1024	978	202	1276	1366	1310	1044
ENSG00000095574	IKZF5	10	124750322	124768333	-1	protein_coding	542	67	638	563	75	754	545	506	667
ENSG00000095585	BLNK	10	97951458	98031344	-1	protein_coding	92	6	105	78	9	117	92	106	101
ENSG00000095587	TLL2	10	98124363	98273675	-1	protein_coding	10	13	9	14	15	9	9	9	5
ENSG00000095637	SORBS1	10	97071528	97321171	-1	protein_coding	281	39	283	274	55	314	318	306	279
ENSG00000095713	CRTAC1	10	99624757	99790585	-1	protein_coding	9	14	11	14	6	19	15	11	21
ENSG00000095739	BAMBI	10	28966271	28971868	1	protein_coding	148	46	167	167	64	199	138	130	176
ENSG00000095777	MYO3A	10	26223196	26501456	1	protein_coding	241	43	288	289	49	297	315	287	250
ENSG00000095787	WAC	10	28821422	28912041	1	protein_coding	3534	203	3695	2666	304	3707	4033	3543	4560
ENSG00000095794	CREM	10	35415719	35501886	1	protein_coding	212	25	240	212	30	267	230	208	250
ENSG00000095906	NUBP2	16	1832902	1839192	1	protein_coding	232	268	331	365	228	372	259	256	341
ENSG00000096717	SIRT1	10	69644427	69678147	1	protein_coding	267	55	330	306	67	405	354	370	413
ENSG00000096746	HNRNPH3	10	70090931	70102948	1	protein_coding	1556	202	1636	1297	218	1819	1695	1654	1740
ENSG00000096872	IFT74	9	26947037	27062928	1	protein_coding	388	64	423	313	115	474	537	428	501
ENSG00000096968	JAK2	9	4985033	5128183	1	protein_coding	38	14	61	41	8	75	68	49	62
ENSG00000097007	ABL1	9	133589333	133763062	1	protein_coding	642	325	717	702	302	718	653	588	768
ENSG00000097021	ACOT7	1	6324329	6454451	-1	protein_coding	333	184	372	416	188	384	311	354	416
ENSG00000097033	SH3GLB1	1	87170259	87213867	1	protein_coding	945	108	1168	980	122	1373	1112	1057	1572
ENSG00000097046	CDC7	1	91966408	91991321	1	protein_coding	929	155	1163	867	174	1229	1163	1032	1184
ENSG00000097096	SYDE2	1	85622556	85666729	-1	protein_coding	104	18	131	121	40	186	160	135	170
ENSG00000099139	PCSK5	9	78505560	78977255	1	protein_coding	174	67	248	223	84	259	190	171	247
ENSG00000099194	SCD	10	102106881	102124591	1	protein_coding	2725	638	2884	2561	698	2883	2016	1768	2966
ENSG00000099203	TMED1	19	10943114	10946994	-1	protein_coding	36	42	32	47	33	35	35	25	32
ENSG00000099204	ABLIM1	10	116190872	116444762	-1	protein_coding	916	140	983	857	181	1035	1116	1132	1225
ENSG00000099219	ERMP1	9	5765076	5833117	-1	protein_coding	232	62	202	225	76	246	219	199	229
ENSG00000099246	RAB18	10	27793197	27831143	1	protein_coding	525	64	510	410	67	563	527	482	683
ENSG00000099250	NRP1	10	33466420	33625190	-1	protein_coding	241	54	255	213	42	268	226	214	291
ENSG00000099251	HSD17B7P2	10	38645305	38667433	1	pseudogene	88	32	97	74	24	98	138	158	143
ENSG00000099256	PRTFDC1	10	25137536	25241533	-1	protein_coding	60	4	63	61	6	74	54	54	63
ENSG00000099260	PALMD	1	100111499	100160097	1	protein_coding	17	3	25	20	13	22	24	25	14
ENSG00000099282	TSPAN15	10	71211229	71267425	1	protein_coding	103	55	120	133	54	186	109	104	127
ENSG00000099284	H2AFY2	10	71812552	71872036	1	protein_coding	445	86	599	494	123	607	438	454	570
ENSG00000099290	FAM21A	10	51827648	51893269	1	protein_coding	43	14	58	62	19	52	43	59	43
ENSG00000099308	MAST3	19	18208603	18262502	1	protein_coding	214	116	310	236	125	288	181	221	193
ENSG00000099326	MZF1	19	59073298	59084942	-1	protein_coding	163	95	185	184	78	230	155	160	128
ENSG00000099330	OCEL1	19	17337013	17340028	1	protein_coding	58	36	83	62	29	73	62	67	68
ENSG00000099331	MYO9B	19	17186591	17325346	1	protein_coding	355	219	482	508	199	437	387	374	421
ENSG00000099338	CATSPERG	19	38826415	38861589	1	protein_coding	34	26	24	40	20	34	35	46	30
ENSG00000099341	PSMD8	19	38865176	38874464	1	protein_coding	2337	1076	2489	2527	882	2587	1900	2216	3211
ENSG00000099364	FBXL19	16	30934376	30960104	1	protein_coding	218	217	267	305	211	375	233	211	205
ENSG00000099365	STX1B	16	31000577	31021949	-1	protein_coding	38	15	23	32	24	29	28	30	15
ENSG00000099377	HSD3B7	16	30996519	31000473	1	protein_coding	11	18	13	22	6	28	13	15	14
ENSG00000099381	SETD1A	16	30968615	30996437	1	protein_coding	1115	540	1357	1203	578	1413	1161	1210	1254
ENSG00000099385	BCL7C	16	30844947	30906281	-1	protein_coding	267	144	301	277	142	336	229	210	316
ENSG00000099399	MAGEB2	X	30233677	30238206	1	protein_coding	29	4	23	13	7	32	21	13	16
ENSG00000099617	EFNA2	19	1286153	1301430	1	protein_coding	40	34	60	45	12	71	38	29	39
ENSG00000099622	CIRBP	19	1259384	1274879	1	protein_coding	855	701	824	1035	625	1010	770	783	1195
ENSG00000099624	ATP5D	19	1241749	1244824	1	protein_coding	533	517	615	654	391	647	466	473	579
ENSG00000099625	C19orf26	19	1228286	1238026	-1	protein_coding	26	44	42	61	36	53	51	44	33
ENSG00000099783	HNRNPM	19	8509651	8553998	1	protein_coding	1402	553	1311	1304	620	1425	1351	1241	1205
ENSG00000099785	MARCH2	19	8478154	8503901	1	protein_coding	102	90	100	91	62	105	107	102	112
ENSG00000099795	NDUFB7	19	14676890	14682874	-1	protein_coding	525	660	515	587	414	575	438	534	671
ENSG00000099797	TECR	19	14627897	14676792	1	protein_coding	413	402	436	510	322	535	439	502	539
ENSG00000099800	TIMM13	19	2425622	2427892	-1	protein_coding	422	575	448	599	487	509	371	497	605
ENSG00000099804	CDC34	19	531714	542097	1	protein_coding	492	262	597	727	278	645	467	576	689
ENSG00000099810	MTAP	9	21802542	21931646	1	protein_coding	582	94	703	608	102	747	706	641	795
ENSG00000099814	CEP170B	14	105331617	105363107	1	protein_coding	293	254	398	413	228	409	356	373	413
ENSG00000099817	POLR2E	19	1086594	1095598	-1	protein_coding	521	502	640	637	392	691	397	591	697
ENSG00000099821	POLRMT	19	617223	633597	-1	protein_coding	340	341	420	397	311	456	327	315	376
ENSG00000099822	HCN2	19	589893	617159	1	protein_coding	81	62	71	101	55	99	51	84	98
ENSG00000099834	CDHR5	11	616565	626078	-1	protein_coding	33	32	40	39	38	36	22	47	42
ENSG00000099840	IZUMO4	19	2096380	2099592	1	protein_coding	3	4	10	13	10	12	11	11	8
ENSG00000099849	RASSF7	11	560404	564021	1	protein_coding	18	40	21	35	26	45	39	63	33
ENSG00000099860	GADD45B	19	2476120	2478257	1	protein_coding	163	78	175	183	98	221	197	171	193
ENSG00000099864	PALM	19	708953	748329	1	protein_coding	185	105	215	218	96	220	178	155	209
ENSG00000099866	MADCAM1	19	489176	505347	1	protein_coding	17	21	31	31	10	33	23	25	14
ENSG00000099875	MKNK2	19	2037470	2051243	-1	protein_coding	904	490	1126	1085	389	1287	1108	1114	1048
ENSG00000099889	ARVCF	22	19957419	20004331	-1	protein_coding	117	95	136	156	118	197	151	179	145
ENSG00000099899	TRMT2A	22	20099389	20104915	-1	protein_coding	212	242	300	314	219	316	229	268	274
ENSG00000099901	RANBP1	22	20103461	20114878	1	protein_coding	4805	1233	4931	4892	1094	5044	4548	4286	5486
ENSG00000099904	ZDHHC8	22	20116979	20135530	1	protein_coding	109	132	226	169	122	199	171	164	134
ENSG00000099910	KLHL22	22	20783528	20850170	-1	protein_coding	132	121	158	193	114	189	148	166	170
ENSG00000099917	MED15	22	20850200	20941919	1	protein_coding	1121	379	1356	1162	349	1497	1029	971	1317
ENSG00000099940	SNAP29	22	21213271	21245506	1	protein_coding	965	72	998	865	120	989	804	833	1122
ENSG00000099942	CRKL	22	21271714	21308037	1	protein_coding	1799	398	1913	1791	566	2074	1796	1674	2069
ENSG00000099949	LZTR1	22	21333751	21353327	1	protein_coding	264	202	320	321	237	394	300	286	321
ENSG00000099953	MMP11	22	24110413	24126503	1	protein_coding	12	9	8	16	18	17	15	17	8
ENSG00000099954	CECR2	22	17840837	18037850	1	protein_coding	633	289	665	629	278	748	613	675	638
ENSG00000099956	SMARCB1	22	24129150	24176703	1	protein_coding	1376	677	1548	1498	491	1734	1171	1356	1624
ENSG00000099958	DERL3	22	24176690	24181315	-1	protein_coding	100	92	137	112	76	154	88	79	89
ENSG00000099968	BCL2L13	22	18111621	18213388	1	protein_coding	800	210	852	784	227	974	890	774	878
ENSG00000099974	DDTL	22	24309089	24314721	1	protein_coding	25	14	35	29	20	49	20	28	41
ENSG00000099991	CABIN1	22	24407642	24574596	1	protein_coding	980	700	1177	1202	699	1402	1049	1141	930
ENSG00000099992	TBC1D10A	22	30687979	30723035	-1	protein_coding	62	62	126	119	34	142	81	95	115
ENSG00000099994	SUSD2	22	24577227	24585078	1	protein_coding	10	17	13	15	12	9	3	3	12
ENSG00000099995	SF3A1	22	30727977	30752936	-1	protein_coding	4022	1030	4303	3622	1029	4094	3380	3359	4969
ENSG00000099999	RNF215	22	30773835	30817760	-1	protein_coding	52	57	66	79	67	73	61	54	63
ENSG00000100003	SEC14L2	22	30792846	30821305	1	protein_coding	68	35	70	61	44	61	45	68	67
ENSG00000100014	SPECC1L	22	24666786	24813708	1	protein_coding	329	101	365	347	116	411	330	367	351
ENSG00000100023	PPIL2	22	22006559	22054304	1	protein_coding	321	175	373	409	170	396	319	371	357
ENSG00000100027	YPEL1	22	22051833	22090123	-1	protein_coding	23	14	31	38	7	32	25	32	35
ENSG00000100028	SNRPD3	22	24951471	25005947	1	protein_coding	3204	2038	2264	2492	1407	2166	1754	1662	2642
ENSG00000100029	PES1	22	30972612	31003070	-1	protein_coding	1808	718	1879	1827	629	1876	1308	1495	1791
ENSG00000100030	MAPK1	22	22108789	22221970	-1	protein_coding	1046	207	1274	1125	295	1390	1402	1255	1357
ENSG00000100031	GGT1	22	24979718	25024972	1	protein_coding	15	12	42	26	15	31	23	37	21
ENSG00000100033	PRODH	22	18900294	18924066	-1	protein_coding	11	10	21	21	11	32	18	15	22
ENSG00000100034	PPM1F	22	22273793	22307209	-1	protein_coding	357	253	430	438	264	512	327	371	395
ENSG00000100036	SLC35E4	22	31031639	31065003	1	protein_coding	27	10	28	24	9	40	19	25	29
ENSG00000100038	TOP3B	22	22311397	22337213	-1	protein_coding	242	203	293	364	166	371	320	335	287
ENSG00000100056	DGCR14	22	19117792	19132197	-1	protein_coding	438	257	536	513	172	580	344	400	572
ENSG00000100058	CRYBB2P1	22	25844072	25916821	1	pseudogene	383	124	410	428	162	457	300	289	361
ENSG00000100065	CARD10	22	37886400	37915549	-1	protein_coding	65	47	90	86	47	97	90	109	84
ENSG00000100068	LRP5L	22	25747385	25801344	-1	protein_coding	94	63	115	115	66	128	103	122	124
ENSG00000100075	SLC25A1	22	19163095	19166343	-1	protein_coding	531	683	761	819	557	865	544	597	789
ENSG00000100077	ADRBK2	22	25960816	26125261	1	protein_coding	476	60	504	413	70	487	560	532	501
ENSG00000100079	LGALS2	22	37966255	37978623	-1	protein_coding	15	1	17	14	11	17	8	20	15
ENSG00000100083	GGA1	22	38004481	38029571	1	protein_coding	512	372	564	585	331	642	464	535	570
ENSG00000100084	HIRA	22	19318221	19435224	-1	protein_coding	88	73	130	109	45	148	133	147	92
ENSG00000100092	SH3BP1	22	38030661	38062939	1	protein_coding	158	113	183	187	67	213	134	149	167
ENSG00000100097	LGALS1	22	38071615	38075813	1	protein_coding	64	105	84	93	80	94	111	134	96
ENSG00000100099	HPS4	22	26839389	26879803	-1	protein_coding	521	198	514	517	240	635	432	544	516
ENSG00000100100	PIK3IP1	22	31677579	31688520	-1	protein_coding	123	50	136	142	54	153	101	148	151
ENSG00000100101	NOL12	22	38077680	38170137	1	protein_coding	494	245	555	568	191	606	531	635	554
ENSG00000100104	SRRD	22	26879843	26890624	1	protein_coding	211	47	212	179	53	270	202	168	228
ENSG00000100105	PATZ1	22	31721790	31742218	-1	protein_coding	452	201	550	427	186	546	398	406	510
ENSG00000100106	TRIOBP	22	38093011	38172563	1	protein_coding	78	34	111	129	43	136	91	95	104
ENSG00000100109	TFIP11	22	26887191	26908471	-1	protein_coding	303	96	352	281	129	372	253	289	333
ENSG00000100116	GCAT	22	38203912	38213183	1	protein_coding	110	82	131	130	80	147	126	125	141
ENSG00000100124	ANKRD54	22	38226862	38245334	-1	protein_coding	257	162	316	233	146	328	231	254	271
ENSG00000100129	EIF3L	22	38244875	38285414	1	protein_coding	2698	874	2899	2881	887	3189	2164	2244	3261
ENSG00000100138	NHP2L1	22	42069934	42086508	-1	protein_coding	1252	909	1209	1525	755	1539	1048	1120	1561
ENSG00000100139	MICALL1	22	38301664	38338829	1	protein_coding	649	343	772	692	341	857	585	665	669
ENSG00000100142	POLR2F	22	38348614	38437922	1	protein_coding	489	187	530	607	177	537	371	500	558
ENSG00000100146	SOX10	22	38366693	38383429	-1	protein_coding	22	13	19	28	12	20	8	10	22
ENSG00000100147	CCDC134	22	42196683	42222303	1	protein_coding	42	40	37	61	45	54	38	57	54
ENSG00000100150	DEPDC5	22	32149944	32303012	1	protein_coding	275	142	339	310	159	327	286	270	300
ENSG00000100151	PICK1	22	38452318	38471708	1	protein_coding	227	181	227	245	177	223	181	212	202
ENSG00000100154	TTC28	22	28374004	29075853	-1	protein_coding	531	160	623	550	164	597	551	572	510
ENSG00000100156	SLC16A8	22	38474141	38480100	-1	protein_coding	14	15	20	12	19	13	12	5	14
ENSG00000100162	CENPM	22	42334725	42343168	-1	protein_coding	87	194	117	106	138	117	129	135	128
ENSG00000100167	SEPT3	22	42372276	42394225	1	protein_coding	210	31	201	185	31	238	185	179	178
ENSG00000100191	SLC5A4	22	32614465	32651328	-1	protein_coding	20	3	24	26	6	38	17	21	26
ENSG00000100196	KDELR3	22	38864067	38879452	1	protein_coding	137	14	129	112	17	151	142	114	124
ENSG00000100201	DDX17	22	38879445	38903665	-1	protein_coding	6854	2163	7202	7060	2280	7746	6952	6303	7564
ENSG00000100206	DMC1	22	38914954	38966291	-1	protein_coding	109	24	132	128	36	139	140	134	141
ENSG00000100207	TCF20	22	42556019	42739622	-1	protein_coding	696	166	784	734	198	782	719	757	847
ENSG00000100209	HSCB	22	29138019	29153503	1	protein_coding	176	31	164	158	23	175	167	164	188
ENSG00000100211	CBY1	22	39052641	39069859	1	protein_coding	264	64	317	329	71	352	354	353	337
ENSG00000100216	TOMM22	22	39077953	39080818	1	protein_coding	1610	609	1759	1941	588	2050	1371	1384	1876
ENSG00000100219	XBP1	22	29190543	29196585	-1	protein_coding	1340	132	1466	1331	179	1684	1727	1596	1424
ENSG00000100220	RTCB	22	32783569	32808242	-1	protein_coding	571	174	656	590	220	654	529	597	703
ENSG00000100221	JOSD1	22	39081548	39097561	-1	protein_coding	440	128	531	468	146	568	424	356	481
ENSG00000100225	FBXO7	22	32870663	32894818	1	protein_coding	994	247	1208	1001	233	1293	1120	1092	1190
ENSG00000100226	GTPBP1	22	39101728	39134304	1	protein_coding	838	383	906	930	379	973	738	761	994
ENSG00000100227	POLDIP3	22	42979727	43010968	-1	protein_coding	589	282	666	647	334	726	611	622	601
ENSG00000100228	RAB36	22	23487513	23506537	1	protein_coding	71	47	71	62	54	75	69	70	72
ENSG00000100234	TIMP3	22	33197687	33259030	1	protein_coding	781	192	815	745	196	792	487	472	823
ENSG00000100239	PPP6R2	22	50781733	50883514	1	protein_coding	299	217	315	326	192	365	298	306	312
ENSG00000100241	SBF1	22	50883429	50913454	-1	protein_coding	715	852	880	1047	784	1086	775	780	849
ENSG00000100242	SUN2	22	39130730	39190148	-1	protein_coding	213	202	280	288	202	342	226	255	251
ENSG00000100243	CYB5R3	22	43013846	43045574	-1	protein_coding	2123	922	2491	2261	730	2633	1636	1610	2309
ENSG00000100246	DNAL4	22	39174513	39190203	-1	protein_coding	244	143	224	255	111	239	267	235	226
ENSG00000100258	LMF2	22	50941376	50946135	-1	protein_coding	233	306	302	278	253	290	256	293	328
ENSG00000100263	RHBDD3	22	29655841	29664198	-1	protein_coding	114	105	192	170	119	230	152	172	169
ENSG00000100266	PACSIN2	22	43231418	43411151	-1	protein_coding	441	126	485	409	150	504	514	474	476
ENSG00000100271	TTLL1	22	43435522	43485434	-1	protein_coding	81	7	70	67	15	87	51	59	73
ENSG00000100280	AP1B1	22	29723669	29819168	-1	protein_coding	868	499	986	918	450	1037	926	952	960
ENSG00000100281	HMGXB4	22	35653445	35691800	1	protein_coding	1378	186	1417	1176	274	1376	1096	1022	1435
ENSG00000100284	TOM1	22	35695268	35743985	1	protein_coding	325	156	325	345	154	366	258	293	386
ENSG00000100288	CHKB	22	51017378	51039884	-1	protein_coding	25	14	33	34	17	27	25	25	26
ENSG00000100292	HMOX1	22	35776354	35790207	1	protein_coding	129	71	192	190	100	183	158	198	171
ENSG00000100294	MCAT	22	43528212	43539400	-1	protein_coding	154	126	172	177	108	175	156	156	202
ENSG00000100296	THOC5	22	29901868	29951205	-1	protein_coding	917	307	877	995	396	965	724	760	1033
ENSG00000100297	MCM5	22	35796056	35821423	1	protein_coding	1054	823	1235	1335	751	1285	1157	1285	1562
ENSG00000100298	APOBEC3H	22	39493229	39500072	1	protein_coding	14	5	22	26	0	30	13	5	12
ENSG00000100299	ARSA	22	51061182	51066607	-1	protein_coding	33	61	45	53	39	65	53	66	54
ENSG00000100300	TSPO	22	43547520	43559248	1	protein_coding	65	169	91	128	154	87	100	116	67
ENSG00000100302	RASD2	22	35936915	35950048	1	protein_coding	34	19	42	47	17	40	67	73	37
ENSG00000100304	TTLL12	22	43562628	43583139	-1	protein_coding	525	295	621	580	288	697	429	492	539
ENSG00000100307	CBX7	22	39516172	39548679	-1	protein_coding	69	41	70	75	47	92	74	60	50
ENSG00000100311	PDGFB	22	39619364	39640756	-1	protein_coding	8	2	11	5	6	17	12	11	7
ENSG00000100316	RPL3	22	39708887	39716394	-1	protein_coding	9331	4921	9734	10702	4529	11369	6128	6785	11168
ENSG00000100319	ZMAT5	22	30126945	30163000	-1	protein_coding	109	84	110	140	72	151	94	134	147
ENSG00000100320	RBFOX2	22	36134783	36424473	-1	protein_coding	1061	228	1200	1039	230	1338	947	982	1284
ENSG00000100321	SYNGR1	22	39745930	39781593	1	protein_coding	189	158	194	220	127	218	200	197	190
ENSG00000100324	TAB1	22	39795746	39833065	1	protein_coding	456	320	599	512	303	562	414	413	451
ENSG00000100325	ASCC2	22	30184597	30234271	-1	protein_coding	775	373	882	908	324	1002	746	909	962
ENSG00000100330	MTMR3	22	30279144	30426855	1	protein_coding	577	238	723	666	274	768	624	639	737
ENSG00000100335	MIEF1	22	39895437	39914137	1	protein_coding	816	160	937	803	241	994	812	870	927
ENSG00000100344	PNPLA3	22	44319619	44360368	1	protein_coding	56	23	49	55	27	57	44	43	48
ENSG00000100345	MYH9	22	36677327	36784063	-1	protein_coding	2236	1375	2443	2711	1401	2790	2348	2722	2034
ENSG00000100347	SAMM50	22	44351301	44406411	1	protein_coding	608	195	611	560	170	639	467	524	644
ENSG00000100348	TXN2	22	36863083	36878077	-1	protein_coding	1615	658	1580	1728	607	1717	1395	1482	1760
ENSG00000100350	FOXRED2	22	36883237	36903148	-1	protein_coding	909	365	1021	942	389	1103	761	771	959
ENSG00000100353	EIF3D	22	36906897	36925483	-1	protein_coding	3906	1820	3921	4079	1674	4180	3282	3409	5106
ENSG00000100354	TNRC6B	22	40440821	40731812	1	protein_coding	1179	295	1339	1225	307	1506	1281	1190	1252
ENSG00000100359	SGSM3	22	40766595	40806293	1	protein_coding	216	380	263	342	324	336	232	278	219
ENSG00000100360	IFT27	22	37154246	37172300	-1	protein_coding	259	125	229	289	136	340	260	270	289
ENSG00000100364	KIAA0930	22	45586219	45636650	-1	protein_coding	322	189	407	413	174	424	342	346	386
ENSG00000100372	SLC25A17	22	41165634	41215403	-1	protein_coding	290	99	333	264	90	359	337	324	342
ENSG00000100376	FAM118A	22	45704849	45737836	1	protein_coding	214	70	266	269	60	283	245	255	252
ENSG00000100379	KCTD17	22	37447779	37459430	1	protein_coding	116	88	182	175	65	183	125	143	146
ENSG00000100380	ST13	22	41220539	41253026	-1	protein_coding	4519	755	4409	4287	786	4722	4092	3765	4933
ENSG00000100387	RBX1	22	41347351	41369313	1	protein_coding	130	105	117	133	69	137	146	129	140
ENSG00000100393	EP300	22	41487790	41576081	1	protein_coding	1597	355	1886	1595	464	1928	1627	1722	1761
ENSG00000100395	L3MBTL2	22	41601209	41627275	1	protein_coding	345	167	425	404	147	424	342	344	394
ENSG00000100401	RANGAP1	22	41641615	41682255	-1	protein_coding	732	522	841	975	531	866	746	802	748
ENSG00000100403	ZC3H7B	22	41697526	41756151	1	protein_coding	900	375	1002	993	419	1049	762	775	1067
ENSG00000100410	PHF5A	22	41855721	41864729	-1	protein_coding	312	134	298	288	138	325	232	278	324
ENSG00000100412	ACO2	22	41865129	41924993	1	protein_coding	429	248	499	539	243	569	386	400	495
ENSG00000100413	POLR3H	22	41921808	41940610	-1	protein_coding	200	104	247	244	99	316	229	252	207
ENSG00000100416	TRMU	22	46726772	46753237	1	protein_coding	225	118	250	219	118	323	251	270	262
ENSG00000100417	PMM1	22	41972898	41985894	-1	protein_coding	93	78	83	103	68	102	111	106	157
ENSG00000100418	DESI1	22	41994032	42017100	-1	protein_coding	564	235	806	710	222	883	594	593	647
ENSG00000100422	CERK	22	47080308	47134158	-1	protein_coding	447	135	410	443	155	442	357	410	462
ENSG00000100425	BRD1	22	50166931	50221160	-1	protein_coding	601	202	661	659	203	773	581	576	689
ENSG00000100426	ZBED4	22	50247490	50283726	1	protein_coding	590	108	580	475	129	643	545	489	607
ENSG00000100429	HDAC10	22	50683612	50689834	-1	protein_coding	22	23	36	22	17	27	28	33	26
ENSG00000100439	ABHD4	14	23067146	23081265	1	protein_coding	437	121	569	503	115	699	593	667	557
ENSG00000100441	KHNYN	14	24898492	24910540	1	protein_coding	277	124	288	245	143	292	210	226	249
ENSG00000100442	FKBP3	14	45584803	45604522	-1	protein_coding	431	64	407	448	115	428	398	392	479
ENSG00000100445	SDR39U1	14	24908972	24912111	-1	protein_coding	91	40	92	86	49	83	81	72	56
ENSG00000100461	RBM23	14	23369854	23388393	-1	protein_coding	1066	372	1033	1083	366	1148	936	939	1067
ENSG00000100462	PRMT5	14	23389720	23398794	-1	protein_coding	635	228	771	696	208	763	584	650	777
ENSG00000100473	COCH	14	31343720	31364271	1	protein_coding	122	31	151	104	25	138	80	98	117
ENSG00000100478	AP4S1	14	31494312	31562818	1	protein_coding	80	14	119	88	13	108	102	99	121
ENSG00000100479	POLE2	14	50110273	50155140	-1	protein_coding	316	58	383	294	57	437	457	433	473
ENSG00000100483	VCPKMT	14	50575350	50583318	-1	protein_coding	96	21	89	78	19	99	104	86	107
ENSG00000100485	SOS2	14	50583847	50698276	-1	protein_coding	288	33	412	303	71	414	439	410	420
ENSG00000100490	CDKL1	14	50796310	50883179	-1	protein_coding	68	11	89	75	12	81	61	53	78
ENSG00000100503	NIN	14	51186481	51297839	-1	protein_coding	824	168	925	739	203	1100	882	851	900
ENSG00000100504	PYGL	14	51324609	51411454	-1	protein_coding	1840	456	2015	1903	471	2247	1831	1753	2046
ENSG00000100505	TRIM9	14	51441980	51562779	-1	protein_coding	98	46	118	119	45	171	117	115	144
ENSG00000100519	PSMC6	14	53173890	53195305	1	protein_coding	552	41	565	492	56	764	384	456	639
ENSG00000100522	GNPNAT1	14	53241912	53258386	-1	protein_coding	466	51	519	429	43	538	442	439	554
ENSG00000100523	DDHD1	14	53510686	53620000	-1	protein_coding	205	63	227	219	52	293	246	201	208
ENSG00000100526	CDKN3	14	54863567	54886936	1	protein_coding	699	71	733	597	72	800	705	665	935
ENSG00000100528	CNIH1	14	54893654	54908149	-1	protein_coding	605	103	642	587	116	739	585	548	695
ENSG00000100532	CGRRF1	14	54976530	55005567	1	protein_coding	234	29	213	216	18	276	301	270	270
ENSG00000100554	ATP6V1D	14	67761088	67826982	-1	protein_coding	473	35	510	444	73	560	527	496	519
ENSG00000100564	PIGH	14	68048672	68067004	-1	protein_coding	169	45	217	212	47	230	195	192	211
ENSG00000100567	PSMA3	14	58711549	58738730	1	protein_coding	497	105	500	422	107	601	496	467	476
ENSG00000100568	VTI1B	14	68113792	68141548	-1	protein_coding	760	206	652	577	145	725	519	519	807
ENSG00000100575	TIMM9	14	58875212	58894332	-1	protein_coding	665	36	679	698	42	868	766	717	902
ENSG00000100577	GSTZ1	14	77787227	77797940	1	protein_coding	101	117	117	116	90	114	73	75	93
ENSG00000100578	KIAA0586	14	58894103	59015216	1	protein_coding	348	43	395	277	46	477	418	459	410
ENSG00000100580	TMED8	14	77801364	77843452	-1	protein_coding	500	99	602	474	98	600	490	478	596
ENSG00000100583	SAMD15	14	77843032	77857840	1	protein_coding	24	0	24	20	12	25	32	31	14
ENSG00000100591	AHSA1	14	77924213	77935817	1	protein_coding	764	329	844	851	308	846	738	788	853
ENSG00000100592	DAAM1	14	59655364	59838123	1	protein_coding	302	67	301	221	71	392	289	294	347
ENSG00000100596	SPTLC2	14	77972340	78083116	-1	protein_coding	464	66	531	446	105	573	489	439	622
ENSG00000100599	RIN3	14	92980118	93155339	1	protein_coding	163	61	197	178	82	205	174	163	146
ENSG00000100600	LGMN	14	93170152	93215047	-1	protein_coding	476	167	533	534	181	514	365	377	603
ENSG00000100601	ALKBH1	14	78138747	78174363	-1	protein_coding	265	49	291	245	65	323	352	342	338
ENSG00000100603	SNW1	14	78183942	78227550	-1	protein_coding	1455	160	1369	1211	185	1371	1195	1101	1640
ENSG00000100604	CHGA	14	93389425	93401638	1	protein_coding	26	7	18	25	15	36	25	19	38
ENSG00000100605	ITPK1	14	93403259	93582665	-1	protein_coding	199	163	263	296	145	319	229	249	292
ENSG00000100612	DHRS7	14	60610838	60636574	-1	protein_coding	520	58	587	499	65	706	557	596	586
ENSG00000100614	PPM1A	14	60712470	60765805	1	protein_coding	776	132	923	694	139	1039	896	834	1060
ENSG00000100625	SIX4	14	61176246	61191066	-1	protein_coding	214	23	271	237	60	279	227	242	322
ENSG00000100626	GALNT16	14	69725994	69821183	1	protein_coding	146	71	165	200	77	161	142	155	156
ENSG00000100629	CEP128	14	80943330	81425861	-1	protein_coding	399	115	431	387	129	490	396	391	353
ENSG00000100632	ERH	14	69846848	69865344	-1	protein_coding	1201	469	998	1225	471	1116	1089	1070	1298
ENSG00000100644	HIF1A	14	62162231	62214976	1	protein_coding	820	92	1124	750	113	1214	1372	1225	1576
ENSG00000100647	KIAA0247	14	70078313	70181859	1	protein_coding	457	136	378	407	178	428	405	389	444
ENSG00000100650	SRSF5	14	70193617	70238722	1	protein_coding	1411	614	1466	1541	573	1776	1437	1369	1365
ENSG00000100664	EIF5	14	103799881	103811362	1	protein_coding	3452	305	3423	2713	383	3373	4219	3608	4609
ENSG00000100697	DICER1	14	95552565	95624347	-1	protein_coding	836	96	943	803	151	1030	1002	982	1036
ENSG00000100711	ZFYVE21	14	104182067	104200005	1	protein_coding	154	63	226	164	67	205	179	139	155
ENSG00000100714	MTHFD1	14	64854749	64926722	1	protein_coding	1166	321	1214	1228	309	1383	1045	1169	1420
ENSG00000100722	ZC3H14	14	89029253	89079853	1	protein_coding	754	146	879	792	172	966	1072	1054	919
ENSG00000100726	TELO2	16	1543345	1560458	1	protein_coding	108	197	150	177	150	167	133	145	138
ENSG00000100731	PCNX	14	71374122	71582099	1	protein_coding	841	208	846	834	205	1061	1024	955	970
ENSG00000100744	GSKIP	14	96829814	96853625	1	protein_coding	243	32	314	198	31	302	326	273	308
ENSG00000100749	VRK1	14	97263641	97398059	1	protein_coding	598	51	741	588	74	797	652	697	833
ENSG00000100764	PSMC1	14	90722839	90738968	1	protein_coding	605	73	535	507	99	449	396	424	664
ENSG00000100767	PAPLN	14	73704205	73741348	1	protein_coding	21	6	17	18	7	22	16	13	13
ENSG00000100784	RPS6KA5	14	91336799	91526980	-1	protein_coding	171	35	163	171	35	236	227	132	209
ENSG00000100796	SMEK1	14	91923955	91976898	-1	protein_coding	1367	261	1635	1290	301	1921	1983	1757	1741
ENSG00000100802	C14orf93	14	23456110	23479375	-1	protein_coding	52	32	80	83	15	80	54	66	71
ENSG00000100804	PSMB5	14	23485752	23504439	-1	protein_coding	338	293	390	389	294	408	268	301	407
ENSG00000100811	YY1	14	100704635	100749129	1	protein_coding	1444	288	1883	1663	370	2204	1612	1370	1787
ENSG00000100813	ACIN1	14	23527773	23564823	-1	protein_coding	2087	801	2135	2167	724	2178	1792	1856	1763
ENSG00000100814	CCNB1IP1	14	20779527	20801471	-1	protein_coding	1011	236	1135	1031	232	1320	1049	1059	1220
ENSG00000100815	TRIP11	14	92432335	92507240	-1	protein_coding	362	96	385	383	145	435	642	496	361
ENSG00000100823	APEX1	14	20923350	20925927	1	protein_coding	1183	506	1141	1044	383	1193	858	792	1372
ENSG00000100836	PABPN1	14	23790498	23795394	1	protein_coding	540	277	442	447	225	451	362	327	425
ENSG00000100852	ARHGAP5	14	32545320	32628934	1	protein_coding	690	86	908	674	125	1009	1084	883	1153
ENSG00000100865	CINP	14	102808956	102829253	-1	protein_coding	373	85	350	379	95	418	349	355	428
ENSG00000100867	DHRS2	14	24099324	24114848	1	protein_coding	88	22	110	89	30	116	128	129	108
ENSG00000100883	SRP54	14	35451163	35498773	1	protein_coding	669	70	723	565	70	836	845	734	776
ENSG00000100888	CHD8	14	21853353	21924285	-1	protein_coding	2004	543	1846	1867	664	2133	1953	1902	1882
ENSG00000100889	PCK2	14	24563262	24579807	1	protein_coding	208	110	224	203	113	267	265	265	195
ENSG00000100897	DCAF11	14	24583404	24594451	1	protein_coding	283	131	291	265	127	341	253	254	321
ENSG00000100902	PSMA6	14	35747839	35786699	1	protein_coding	44	14	47	44	22	56	52	35	59
ENSG00000100906	NFKBIA	14	35870717	35873955	-1	protein_coding	2222	768	2082	1981	684	2035	1548	1392	1934
ENSG00000100908	EMC9	14	24608174	24610797	-1	protein_coding	183	129	196	234	119	201	296	291	328
ENSG00000100911	PSME2	14	24612574	24616779	-1	protein_coding	335	127	324	327	113	354	347	366	390
ENSG00000100916	BRMS1L	14	36295524	36401531	1	protein_coding	686	57	714	577	58	760	777	765	837
ENSG00000100918	REC8	14	24641062	24649463	1	protein_coding	50	20	44	62	34	42	47	32	31
ENSG00000100926	TM9SF1	14	24658349	24682679	-1	protein_coding	21	10	24	27	5	23	14	19	24
ENSG00000100934	SEC23A	14	39501123	39578850	-1	protein_coding	516	84	579	557	116	698	741	575	659
ENSG00000100938	GMPR2	14	24701628	24708448	1	protein_coding	342	144	379	357	175	385	251	277	458
ENSG00000100941	PNN	14	39644387	39652422	1	protein_coding	1442	394	1804	1338	522	1876	1938	1897	1663
ENSG00000100949	RABGGTA	14	24734744	24740945	-1	protein_coding	207	190	264	248	175	293	244	231	253
ENSG00000100968	NFATC4	14	24834879	24848810	1	protein_coding	53	58	64	100	48	70	54	83	35
ENSG00000100979	PLTP	20	44527399	44540794	-1	protein_coding	387	161	451	394	147	485	406	472	444
ENSG00000100982	PCIF1	20	44563267	44576662	1	protein_coding	357	230	418	435	168	458	360	329	473
ENSG00000100983	GSS	20	33516236	33543620	-1	protein_coding	248	136	303	291	148	311	254	279	341
ENSG00000100991	TRPC4AP	20	33590207	33680674	-1	protein_coding	401	188	473	490	179	506	413	429	474
ENSG00000100994	PYGB	20	25228705	25278650	1	protein_coding	145	112	191	222	125	215	239	202	221
ENSG00000100997	ABHD12	20	25275379	25371619	-1	protein_coding	140	63	188	191	58	192	164	180	164
ENSG00000101000	PROCR	20	33759876	33765165	1	protein_coding	125	18	149	147	20	150	72	91	92
ENSG00000101003	GINS1	20	25388363	25433264	1	protein_coding	477	81	450	483	122	556	708	720	492
ENSG00000101004	NINL	20	25433341	25566153	-1	protein_coding	77	50	107	103	66	143	107	138	68
ENSG00000101019	UQCC1	20	33890369	33999944	-1	protein_coding	454	142	418	441	131	490	442	488	402
ENSG00000101040	ZMYND8	20	45837859	45985567	-1	protein_coding	505	98	570	579	116	637	504	498	583
ENSG00000101049	SGK2	20	42187608	42216877	1	protein_coding	11	5	11	11	9	24	26	11	20
ENSG00000101052	IFT52	20	42219571	42275936	1	protein_coding	256	54	277	271	47	394	319	314	302
ENSG00000101057	MYBL2	20	42295754	42345136	1	protein_coding	1670	1018	1874	1789	966	1978	1453	1626	2112
ENSG00000101079	NDRG3	20	35280169	35374481	-1	protein_coding	464	50	383	345	66	411	328	296	429
ENSG00000101084	C20orf24	20	35234137	35240960	1	protein_coding	37	36	89	90	46	72	54	25	36
ENSG00000101096	NFATC2	20	50003494	50179370	-1	protein_coding	14	4	25	6	18	33	48	22	17
ENSG00000101098	RIMS4	20	43380449	43438979	-1	protein_coding	78	43	78	93	47	100	89	79	78
ENSG00000101104	PABPC1L	20	43538703	43587676	1	protein_coding	181	144	154	175	164	184	205	224	149
ENSG00000101109	STK4	20	43595115	43708600	1	protein_coding	896	127	912	803	160	966	1075	993	922
ENSG00000101126	ADNP	20	49505585	49547958	-1	protein_coding	876	152	896	798	173	1115	1194	1217	1131
ENSG00000101132	PFDN4	20	52824386	52844591	1	protein_coding	1138	334	961	1065	279	1116	1296	1008	1124
ENSG00000101138	CSTF1	20	54967427	54979518	1	protein_coding	654	111	723	665	91	785	819	766	857
ENSG00000101144	BMP7	20	55743804	55841685	-1	protein_coding	265	118	321	311	108	348	233	281	293
ENSG00000101146	RAE1	20	55926066	55954267	1	protein_coding	305	172	339	393	144	412	488	490	488
ENSG00000101150	TPD52L2	20	62496596	62522898	1	protein_coding	340	201	404	382	192	425	373	371	443
ENSG00000101152	DNAJC5	20	62526518	62567384	1	protein_coding	258	110	316	272	121	325	306	321	289
ENSG00000101158	NELFCD	20	57556263	57570188	1	protein_coding	389	154	386	451	167	408	440	450	374
ENSG00000101160	CTSZ	20	57570240	57582302	-1	protein_coding	25	1	12	15	5	16	18	22	14
ENSG00000101161	PRPF6	20	62612488	62664453	1	protein_coding	728	307	610	705	365	737	683	701	660
ENSG00000101166	SLMO2	20	57608200	57617964	-1	protein_coding	852	70	920	754	107	959	1024	903	926
ENSG00000101181	MTG2	20	60758085	60778624	1	protein_coding	215	106	216	240	102	276	251	284	285
ENSG00000101182	PSMA7	20	60711791	60718496	-1	protein_coding	383	121	434	443	104	497	483	474	470
ENSG00000101187	SLCO4A1	20	61273797	61317137	1	protein_coding	26	21	35	33	23	24	41	31	22
ENSG00000101189	MRGBP	20	61427805	61431945	1	protein_coding	385	66	405	396	55	467	445	452	422
ENSG00000101190	TCFL5	20	61472467	61493115	-1	protein_coding	134	57	193	147	52	158	124	117	153
ENSG00000101191	DIDO1	20	61509090	61569304	-1	protein_coding	1201	365	1310	1211	380	1512	1301	1334	1166
ENSG00000101193	GID8	20	61569471	61576996	1	protein_coding	515	98	524	418	92	561	433	422	568
ENSG00000101199	ARFGAP1	20	61904137	61921142	1	protein_coding	224	196	262	310	170	299	315	331	247
ENSG00000101210	EEF1A2	20	62119366	62130505	-1	protein_coding	298	209	388	403	198	423	409	462	489
ENSG00000101213	PTK6	20	62159778	62168723	-1	protein_coding	23	12	36	26	14	34	24	19	25
ENSG00000101216	GMEB2	20	62218955	62258394	-1	protein_coding	181	64	241	181	85	210	162	174	174
ENSG00000101220	C20orf27	20	3734155	3749034	-1	protein_coding	156	224	151	201	213	226	155	165	181
ENSG00000101224	CDC25B	20	3767578	3786762	1	protein_coding	267	138	320	275	149	313	295	295	271
ENSG00000101230	ISM1	20	13202418	13281298	1	protein_coding	29	9	21	15	4	9	18	16	25
ENSG00000101236	RNF24	20	3907956	3996229	-1	protein_coding	126	31	164	122	60	172	211	168	155
ENSG00000101246	ARFRP1	20	62329996	62339377	-1	protein_coding	69	90	83	82	79	84	91	92	71
ENSG00000101247	NDUFAF5	20	13765596	13799067	1	protein_coding	478	69	336	322	39	382	604	653	489
ENSG00000101255	TRIB3	20	361261	378203	1	protein_coding	104	74	145	150	89	167	216	179	128
ENSG00000101265	RASSF2	20	4760669	4804291	-1	protein_coding	30	6	34	30	9	31	45	37	37
ENSG00000101266	CSNK2A1	20	459116	524465	-1	protein_coding	1711	216	1795	1528	290	1785	1929	1815	1937
ENSG00000101290	CDS2	20	5107432	5178533	1	protein_coding	525	195	509	539	210	599	565	589	559
ENSG00000101294	HM13	20	30102231	30157370	1	protein_coding	858	481	966	987	390	1016	1136	1096	959
ENSG00000101298	SNPH	20	1246960	1289972	1	protein_coding	8	5	21	27	5	16	32	40	14
ENSG00000101310	SEC23B	20	18488137	18542059	1	protein_coding	574	209	597	556	205	691	825	754	730
ENSG00000101311	FERMT1	20	6055492	6104191	-1	protein_coding	9	3	14	12	6	11	15	27	18
ENSG00000101333	PLCB4	20	9049410	9461889	1	protein_coding	113	21	126	94	24	140	157	161	93
ENSG00000101337	TM9SF4	20	30697309	30755061	1	protein_coding	937	288	1067	896	309	1088	1056	1029	1001
ENSG00000101343	CRNKL1	20	20015012	20036690	-1	protein_coding	508	82	546	417	96	599	650	575	623
ENSG00000101346	POFUT1	20	30795683	30826470	1	protein_coding	393	125	466	442	176	461	443	425	418
ENSG00000101347	SAMHD1	20	35518632	35580246	-1	protein_coding	192	38	183	187	48	260	263	252	226
ENSG00000101350	KIF3B	20	30865467	30922814	1	protein_coding	336	59	348	305	85	349	404	408	371
ENSG00000101361	NOP56	20	2632791	2639039	1	protein_coding	1187	527	1305	1489	542	1538	1416	1653	1343
ENSG00000101363	MANBAL	20	35918041	35945663	1	protein_coding	294	152	335	298	118	367	297	287	323
ENSG00000101365	IDH3B	20	2639041	2644865	-1	protein_coding	340	206	420	390	209	478	482	553	430
ENSG00000101367	MAPRE1	20	31407699	31438211	1	protein_coding	1044	114	1028	850	194	1080	1191	1091	1123
ENSG00000101384	JAG1	20	10618332	10654694	-1	protein_coding	52	28	76	67	34	77	65	88	53
ENSG00000101391	CDK5RAP1	20	31946645	31989367	-1	protein_coding	178	92	206	228	85	215	172	207	211
ENSG00000101400	SNTA1	20	31995761	32031698	-1	protein_coding	86	55	95	76	34	91	88	92	73
ENSG00000101407	TTI1	20	36611409	36661870	-1	protein_coding	322	131	331	332	102	423	397	432	370
ENSG00000101412	E2F1	20	32263489	32274210	-1	protein_coding	316	264	403	404	218	442	367	392	425
ENSG00000101413	RPRD1B	20	36661948	36720768	1	protein_coding	610	162	661	537	137	704	799	687	645
ENSG00000101417	PXMP4	20	32294512	32308125	-1	protein_coding	27	11	26	33	10	37	23	18	24
ENSG00000101421	CHMP4B	20	32399110	32442172	1	protein_coding	1096	411	1007	977	397	989	970	961	877
ENSG00000101439	CST3	20	23608534	23619110	-1	protein_coding	482	725	506	631	510	534	697	707	508
ENSG00000101442	ACTR5	20	37377085	37400834	1	protein_coding	41	26	75	72	25	59	76	59	59
ENSG00000101443	WFDC2	20	44098346	44110172	1	protein_coding	6	2	3	7	6	13	34	16	11
ENSG00000101444	AHCY	20	32868074	32899608	-1	protein_coding	1244	1322	1328	1464	1009	1351	1096	1127	1446
ENSG00000101445	PPP1R16B	20	37434348	37551667	1	protein_coding	12	16	21	20	10	21	30	31	22
ENSG00000101447	FAM83D	20	37554955	37581703	1	protein_coding	193	58	186	165	61	197	171	162	246
ENSG00000101452	DHX35	20	37590942	37668366	1	protein_coding	106	37	142	109	59	127	146	152	106
ENSG00000101457	DNTTIP1	20	44420576	44440066	1	protein_coding	317	74	388	351	112	411	394	451	449
ENSG00000101464	PIGU	20	33148346	33264910	-1	protein_coding	179	78	211	227	80	248	271	218	190
ENSG00000101473	ACOT8	20	44470360	44486045	-1	protein_coding	166	82	181	154	64	213	175	198	157
ENSG00000101474	APMAP	20	24943561	24973615	-1	protein_coding	303	174	374	329	148	342	329	313	400
ENSG00000101489	CELF4	18	34823010	35146000	-1	protein_coding	30	7	32	35	3	16	31	19	34
ENSG00000101493	ZNF516	18	74069644	74207146	-1	protein_coding	230	141	340	298	147	348	259	270	313
ENSG00000101544	ADNP2	18	77866915	77905406	1	protein_coding	608	137	736	686	143	830	895	856	859
ENSG00000101546	RBFA	18	77794358	77806397	1	protein_coding	158	72	133	126	55	161	112	118	166
ENSG00000101557	USP14	18	158383	214629	1	protein_coding	538	76	629	472	85	679	590	569	597
ENSG00000101558	VAPA	18	9913999	9960018	1	protein_coding	900	96	1111	987	167	1236	1095	913	1095
ENSG00000101574	METTL4	18	2537524	2571508	-1	protein_coding	37	11	49	49	8	65	55	45	44
ENSG00000101577	LPIN2	18	2916992	3013313	-1	protein_coding	99	47	158	141	66	162	127	124	168
ENSG00000101596	SMCHD1	18	2655737	2805015	1	protein_coding	765	103	947	714	119	964	1077	998	957
ENSG00000101605	MYOM1	18	3066805	3220106	-1	protein_coding	17	3	17	14	3	18	9	8	2
ENSG00000101608	MYL12A	18	3247479	3256234	1	protein_coding	728	240	727	787	264	835	849	784	882
ENSG00000101624	CEP76	18	12661832	12702776	-1	protein_coding	121	8	129	100	21	132	183	146	177
ENSG00000101639	CEP192	18	12991361	13125051	1	protein_coding	348	55	383	363	87	471	380	389	390
ENSG00000101654	RNMT	18	13726659	13764557	1	protein_coding	351	76	409	284	89	435	393	379	548
ENSG00000101665	SMAD7	18	46446223	46477081	-1	protein_coding	202	52	208	200	51	242	121	108	240
ENSG00000101680	LAMA1	18	6941743	7117813	-1	protein_coding	162	95	140	177	86	148	152	188	211
ENSG00000101695	RNF125	18	29598335	29653176	1	protein_coding	236	17	244	245	30	268	168	178	236
ENSG00000101745	ANKRD12	18	9136226	9285983	1	protein_coding	262	50	285	248	49	297	299	268	276
ENSG00000101746	NOL4	18	31431064	31804916	-1	protein_coding	62	13	61	54	18	73	30	34	56
ENSG00000101751	POLI	18	51795774	51847636	1	protein_coding	71	22	96	84	21	131	123	110	99
ENSG00000101752	MIB1	18	19284918	19450918	1	protein_coding	729	169	902	710	196	982	937	921	1007
ENSG00000101773	RBBP8	18	20378224	20606451	1	protein_coding	928	123	1043	823	167	1220	1210	1179	1205
ENSG00000101782	RIOK3	18	21032787	21066567	1	protein_coding	726	115	752	688	126	944	1035	1070	1032
ENSG00000101811	CSTF2	X	100075384	100095921	1	protein_coding	251	82	283	272	92	337	195	241	280
ENSG00000101843	PSMD10	X	107327437	107334848	-1	protein_coding	782	205	858	771	240	918	615	603	732
ENSG00000101844	ATG4A	X	107334898	107397901	1	protein_coding	667	51	681	519	64	679	537	520	584
ENSG00000101846	STS	X	7137497	7272851	1	protein_coding	34	3	29	31	1	28	24	29	27
ENSG00000101849	TBL1X	X	9431335	9687780	1	protein_coding	540	152	627	527	141	604	531	548	502
ENSG00000101856	PGRMC1	X	118370216	118378429	1	protein_coding	1052	286	1182	1041	302	1516	968	1036	1328
ENSG00000101868	POLA1	X	24712036	25015103	1	protein_coding	607	132	579	599	182	643	693	708	530
ENSG00000101871	MID1	X	10413350	10851773	-1	protein_coding	1017	231	1053	898	257	1213	1131	1098	1224
ENSG00000101882	NKAP	X	119059014	119077735	-1	protein_coding	660	260	755	659	238	829	807	710	674
ENSG00000101888	NXT2	X	108779010	108787919	1	protein_coding	97	6	89	95	34	154	121	92	137
ENSG00000101898		20	30135307	30135852	1	pseudogene	39	6	18	25	2	24	58	37	30
ENSG00000101901	ALG13	X	110909043	111003877	1	protein_coding	811	156	731	602	161	773	861	748	773
ENSG00000101911	PRPS2	X	12809474	12842341	1	protein_coding	507	87	565	540	87	667	467	396	652
[truncated: 12,083 more rows]

## Sheet: Log2_normalized_read_counts
ensembl_gene_id	hgnc_symbol	chromosome_name	start_position	end_position	strand	gene_biotype	2_401-3xFlag-1	3_401-TandemSup-1	4_401-TandemElu-1	6_401-3xFlag-2	7_401-TandemSup-2	8_401-TandemElu-2	6_567-3xFlag-1	2_567-3xFlag-2	4_624-3xFlag-1
pLD401-L1	NA	NA	NA	NA	NA	NA	23.7565791501404	22.4732556749374	23.638985060852	23.4037672246819	22.5687560410771	23.3732506122673	23.9741406543931	23.9053495182391	24.0303168344484
ENSG00000000003	TSPAN6	X	99883667	99894988	-1	protein_coding	8.80933707496246	8.78755544712703	8.74775521867216	8.47028734122141	8.58425612661744	8.7734795280228	8.82983037201353	8.70173603121502	9.04416003062291
ENSG00000000419	DPM1	20	49551404	49575092	-1	protein_coding	9.19168151471825	8.15708175582804	8.88168541165206	8.89820702557821	8.14589531507554	9.04891760206219	9.31625072906345	9.26440657592207	9.09605792801398
ENSG00000000457	SCYL3	1	169818772	169863408	-1	protein_coding	7.75188348054989	6.54605245862304	7.74130552460664	7.68513639645329	6.9574323526165	7.69367945492189	8.06817204688678	7.89512968135443	7.84633800897506
ENSG00000000460	C1orf112	1	169631245	169823221	1	protein_coding	7.54870147633906	6.97092028182837	7.386262320691	7.46144491082434	6.9574323526165	7.78826177963409	8.05685467756843	7.98299730232574	7.67946621332112
ENSG00000001460	STPG1	1	24683489	24743424	-1	protein_coding	8.61464825984021	8.13899838430018	8.56719528172132	8.50423994216946	8.02532552591929	8.5887162028126	8.75826927968487	8.66804735569876	8.61677007821914
ENSG00000001461	NIPAL3	1	24742284	24799466	1	protein_coding	8.80583043437471	8.2941257380814	8.73134318502323	8.55371607791897	8.76725337898393	8.6654835088557	8.4945035990288	8.51643829331887	8.79062410243307
ENSG00000001497	LAS1L	X	64732462	64754655	-1	protein_coding	9.77043428910705	10.5453019100163	9.55786549297852	9.78891207054925	10.2989078449901	9.51950319076112	9.45635067403137	9.566186806607	9.2620029607271
ENSG00000001617	SEMA3F	3	50192478	50226508	1	protein_coding	6.35036731293361	7.67008162947084	6.75454378275512	7.12201384402105	7.56347731561296	6.84514786423665	6.69711450288028	6.86198430023243	6.58116892103478
ENSG00000001629	ANKIB1	7	91875548	92030698	1	protein_coding	8.38483340041279	7.39328681490917	8.28181594905219	8.28739266638508	7.321606321366	8.19879977428017	8.39914244617779	8.30865127613993	8.18029594231329
ENSG00000001630	CYP51A1	7	91741465	91772266	-1	protein_coding	4.92625693424337	6.24160141706348	5.57530272206779	5.74912858655794	6.66632006097786	5.30653146129197	5.49314275012036	5.41427681218162	5.31007147091302
ENSG00000001631	KRIT1	7	91828283	91875480	-1	protein_coding	8.2724545336777	7.05046884543778	8.33492267678949	8.242838162177	7.40681578296513	8.32643105353892	8.45625090925063	8.54146134556858	8.52129811375812
ENSG00000002016	RAD52	12	1021243	1099219	-1	protein_coding	7.58188394162921	7.29871457930871	7.45184011980293	7.51238465825198	8.00724827197356	7.42592157314725	7.81631510000888	7.6333068533218	7.40280624695213
ENSG00000002330	BAD	11	64037302	64052176	-1	protein_coding	6.99247870868845	8.89920466473104	7.25464097767087	7.78519136837281	7.95161636045792	7.62485959842952	7.34412629080819	7.5119573407992	7.25540632248366
ENSG00000002549	LAP3	4	17578815	17609595	1	protein_coding	8.76668414245737	8.49231389760364	8.77683444031723	8.77498057393493	8.4025587068381	8.62120041874206	8.29702903495983	8.32315393077376	8.89977966734484
ENSG00000002586	CD99	X	2609220	2659350	1	protein_coding	10.8407293625796	11.069166996133	10.7020935980602	10.7803234664644	10.5783764241827	10.5834321443211	10.5237127624763	10.4388660587644	11.0059397977772
ENSG00000002746	HECW1	7	43152198	43605600	1	protein_coding	4.02212438326699	4.69427617635599	3.66333557952997	4.16117499216496	5.3194025072636	3.15225150368857	4.06424987055919	4.0889040270895	3.54039536557293
ENSG00000002822	MAD1L1	7	1855429	2272878	-1	protein_coding	8.50214694421949	9.63280891199508	8.58557248668839	8.78882123255015	9.26244275210914	8.40689090384	8.53176817180451	8.54558998125131	8.47500871040834
ENSG00000002834	LASP1	17	37026112	37078023	1	protein_coding	8.08843516696144	8.13899838430018	8.04205995024654	7.81254869741836	7.91329971029048	7.99078550943004	8.01652976382555	8.17111690264009	7.99589387691389
ENSG00000002919	SNX11	17	46180719	46200436	1	protein_coding	6.73662812274939	7.92350813568768	6.57488651352109	6.45231856004343	7.40681578296513	6.27191221370223	6.9382265096919	6.32223741389542	6.58116892103478
ENSG00000003056	M6PR	12	9092959	9102551	-1	protein_coding	9.09730296908976	8.78755544712703	9.20775496792251	8.95761810660297	8.17857078513718	9.08662860188941	8.94173474571177	9.04865223127588	9.21583531516023
ENSG00000003096	KLHL13	X	117031776	117251303	-1	protein_coding	6.80847731172944	5.66614068281575	6.67439443556581	6.5530744211776	6.52099973319178	6.58022139630676	6.62231080733822	6.86198430023243	6.66602924603685
ENSG00000003137	CYP26B1	2	72356367	72375167	-1	protein_coding	5.07350734752845	6.30784870477024	5.20876129936911	5.16341889359347	6.17735444693116	5.20731677613641	5.55880024518555	4.94945941798037	4.59714777728547
ENSG00000003147	ICA1	7	8152814	8302317	-1	protein_coding	7.00476559255629	5.66614068281575	6.93736408580908	6.60093085032249	5.63408633035358	6.56694178526221	6.76823007277938	6.9267268701168	6.55173545269879
ENSG00000003249	DBNDD1	16	90071273	90086536	-1	protein_coding	7.18833123025455	7.98554130532263	7.36939129277962	7.34448867154178	7.93258523849835	7.24597746427487	7.68280195308021	7.53705756121783	7.12158103916123
ENSG00000003393	ALS2	2	202565277	202645912	-1	protein_coding	8.72273166806166	8.06430925552724	8.78321765766665	8.84289307211736	8.3746279236027	8.76187152211736	8.90117658427351	8.90821823077182	8.85228259882547
ENSG00000003400	CASP10	2	202047604	202094129	1	protein_coding	7.98059523946168	7.61880888884369	7.66731470409877	7.81930773385536	8.07823669923195	7.71791268214392	8.03971039916862	7.97689546458954	7.59541596091519
ENSG00000003402	CFLAR	2	201980827	202041410	1	protein_coding	8.36113692816338	7.9444836270967	8.30861366162506	8.25784306956203	8.38866090716177	8.15509702286805	8.32087942968514	8.18706217563481	8.04952499574228
ENSG00000003436	TFPI	2	188328957	188430487	-1	protein_coding	7.69235736187021	6.49008635417871	7.81168602111816	7.48713960016212	6.61948773690941	7.9453251349686	7.76855150454395	7.59398031988344	7.88225246768839
ENSG00000003509	NDUFAF7	2	37458774	37480546	1	protein_coding	8.12828829336847	6.30784870477024	7.98228509176526	7.89803859995107	6.17735444693116	7.83332491143503	7.86903330472351	7.85576965271968	7.87632846877978
ENSG00000003756	RBM5	3	50126341	50156454	1	protein_coding	10.2419579614398	10.3819190250984	9.9710271364228	10.2189588202102	10.162632921751	10.0185828544069	9.98871702668114	10.0163871142669	10.1957168568628
ENSG00000003987	MTMR7	8	17155539	17271037	-1	protein_coding	4.81901652518297	4.69427617635599	5.2462084905274	5.32411956304149	3.42391551440929	5.30653146129197	5.42435409610606	5.55198884092871	5.31007147091302
ENSG00000003989	SLC7A2	8	17354597	17428082	1	protein_coding	7.47995523985037	7.08865655471405	7.66039622870703	7.43528428289296	7.19955102695343	7.69367945492189	7.50267499027025	7.37945551595609	7.99041945995157
ENSG00000004059	ARF5	7	127228399	127231759	1	protein_coding	9.95746480462572	11.8652763468072	9.88164334535205	10.170883905935	11.4448812415315	9.67612771298367	9.70134416560034	9.77576744888476	10.1777657256598
ENSG00000004139	SARM1	17	26691378	26728065	1	protein_coding	5.87582339392032	6.70199572317193	5.79336607376949	5.98381792242741	6.52099973319178	5.74423637801844	5.59054142549162	5.92592266146291	5.85902786988973
ENSG00000004142	POLDIP2	17	26673659	26684545	-1	protein_coding	9.32259464587734	10.0698383047165	9.44161684275047	9.54569450806795	9.87929105113759	9.3916424227872	9.31862181404365	9.41867824940953	9.24830712977449
ENSG00000004399	PLXND1	3	129274018	129325661	-1	protein_coding	7.66938624437722	9.25031402938071	7.79914231040205	8.19166382541724	8.91999934133433	7.89838553299174	7.2577998556108	7.12736418758975	7.77807881375199
ENSG00000004455	AK2	1	33473585	33546597	-1	protein_coding	11.4534339066543	11.5652764139475	11.3250046584926	11.457004599611	11.2376057213458	11.3066017233086	11.1957528100405	11.2844259612144	11.4214800887699
ENSG00000004478	FKBP4	12	2904119	2914576	1	protein_coding	10.6298453468812	11.1138301316271	10.518208113511	10.6780602672782	10.8175899919941	10.399959805891	10.2947895490713	10.4344199362411	10.5549703679864
ENSG00000004487	KDM1A	1	23345941	23410182	1	protein_coding	10.0010485139535	9.96596019672188	10.0000888134839	10.1211516039493	9.96607897629594	10.1288786835504	9.8917266148938	9.97871419782092	10.0793507719216
ENSG00000004534	RBM6	3	49977440	50137478	1	protein_coding	10.3602352032205	10.5280355502661	10.2475053648077	10.4146441607209	10.751254605367	10.3706441961485	10.4809539569789	10.6832957683268	10.1448798464021
ENSG00000004660	CAMKK1	17	3763609	3798185	-1	protein_coding	6.56470937898034	7.7908165599338	6.6880657071297	6.98445263314132	7.06620718611367	6.73071594722043	6.90073676552082	7.16004603911345	6.03950307234
ENSG00000004700	RECQL	12	21621845	21654603	-1	protein_coding	7.17751784933579	6.70199572317193	7.58932303750439	7.21720789742758	6.61948773690941	7.65026645525423	7.98702017777509	7.83567948715856	8.08077205752608
ENSG00000004766	CCDC132	7	92861653	92988338	1	protein_coding	7.40776853228587	6.97092028182837	7.56729990135485	7.62468383921123	7.13441912833652	7.76519114419241	7.64551200823188	8.05427461741995	8.01219358197904
ENSG00000004777	ARHGAP33	19	36265434	36279724	1	protein_coding	7.41699188336938	8.5064884797551	8.15957147515526	7.87226943412695	8.21052255225207	7.62485959842952	7.78236036497964	7.90158653783712	7.49073721499081
ENSG00000004779	NDUFAB1	16	23592323	23607677	-1	protein_coding	9.42671702434574	10.3664592734173	9.1521229075453	9.55382299296893	10.1544429407632	9.26167791972464	9.28748952262119	9.16324830123998	9.56240031804131
ENSG00000004799	PDK4	7	95212811	95225803	-1	protein_coding	5.07350734752845	3.01991326672994	3.4228968432557	4.32211235477877	5.06357617889644	4.27880097439999	4.70961343744368	4.48258937491169	4.27571410548042
ENSG00000004864	SLC25A13	7	95749532	95951459	-1	protein_coding	9.33481228812076	8.64106381654203	9.20061911942845	9.15487110548996	8.74560847473156	9.17899036595214	9.33276706714017	9.27190193656642	9.46707968417096
ENSG00000004866	ST7	7	116593292	116870157	1	protein_coding	8.45814795693672	7.64467302347305	8.48734792819859	8.33061232243777	7.65920049687387	8.23703140591881	8.60352836242489	8.20283313954155	8.27789594166975
ENSG00000004897	CDC27	17	45195069	45266788	-1	protein_coding	10.5732189093316	8.8332571080904	10.393375287092	10.2061227678999	9.18414733380031	10.3830104416978	10.7937599263869	10.615196938255	11.0533103987529
ENSG00000004961	HCCS	X	11129421	11141198	1	protein_coding	8.23121982257051	7.33093241814098	8.32620620453338	8.35872247555829	7.95161636045792	8.36530533025113	8.53584988353278	8.52900407079948	8.47500871040834
ENSG00000004975	DVL2	17	7128660	7137864	-1	protein_coding	8.8473578512961	10.5725053331531	9.03129854907546	9.27035916652894	9.97075079553546	9.05368573792179	8.60352836242489	8.88233591402982	9.38601198365076
ENSG00000005007	UPF1	19	18942747	18979045	1	protein_coding	9.21566400075326	10.4085812550739	9.40483373076256	9.53751996574059	10.5253769926779	9.44705648131639	9.21552019108583	9.49751732627278	9.41694864267774
ENSG00000005020	SKAP2	7	26706681	27034858	-1	protein_coding	8.0592791841949	7.12585945816929	8.20306899152183	7.9543894854826	7.321606321366	8.34599912425002	8.63811286136063	8.77741230421791	8.28238285363313
ENSG00000005022	SLC25A5	X	118602363	118605282	1	protein_coding	11.9332600947371	12.9190651588089	11.7275426918306	11.9201331339332	12.5070613513327	11.5993603838547	11.5087592153814	11.5066475148722	11.9646468507784
ENSG00000005059	CCDC109B	4	110481361	110609874	1	protein_coding	7.67708399454271	6.09921708676474	7.64645894217973	7.48713960016212	6.35938489150809	7.63125338239542	7.41675120895935	7.37945551595609	7.59541596091519
ENSG00000005073	HOXA11	7	27221129	27224842	-1	protein_coding	6.62962020460565	6.17216508686098	6.89083211574182	6.64725064379973	6.17735444693116	6.44158144308199	6.0446517993375	6.55303091414222	6.5216889624073
ENSG00000005075	POLR2J	7	102113565	102119354	-1	protein_coding	8.22072432671081	9.6392558214716	8.39033116610665	8.5976253090956	9.44139286065779	8.66859517665668	8.44761079255908	9.09727705739423	8.69626146003855
ENSG00000005100	DHX33	17	5344232	5372380	-1	protein_coding	9.37322764081429	9.32419615937494	9.31957200947114	9.25299045867464	9.34392731139723	9.30030711106403	9.37666675413324	9.33528053054655	9.61848464837848
ENSG00000005108	THSD7A	7	11409984	11871824	-1	protein_coding	4.11572813071491	3.01991326672994	4.42104559060317	4.24388664715608	4.75239312160423	4.57255898510537	4.15195912293219	4.41198126615504	3.76219984045602
ENSG00000005156	LIG3	17	33307513	33332083	1	protein_coding	9.05065863172792	9.62633306412645	8.85162994898161	9.04671132806862	9.35826062303877	8.88736825908686	8.87885591957563	8.75619251588599	8.98207401412876
ENSG00000005175	RPAP3	12	48057070	48099844	-1	protein_coding	8.74853306030942	7.26576079503253	9.02861460574032	8.37716283218579	7.81280440177572	8.82179738715364	9.37666675413324	9.26440657592207	9.08325742550119
ENSG00000005187	ACSM3	16	20621565	20808903	1	protein_coding	4.64154472100655	3.92812169141632	4.96103496800799	4.24388664715608	3.80494970082043	3.7305297494714	4.15195912293219	3.40737918727435	3.27818368244035
ENSG00000005189		16	20817751	20860987	1	protein_coding	7.70747072718287	7.85868734540691	7.83029943482043	7.97874476892299	7.43413610286707	7.89307448396584	7.87548966513209	7.97076770964892	7.92305302502969
ENSG00000005194	CIAPIN1	16	57462081	57481440	-1	protein_coding	9.20505430577634	9.50450359601698	9.38188458980208	9.28508199328017	9.58237547221632	9.20494112755481	9.30433649595136	9.13338544479088	9.19456789415376
ENSG00000005206	SPPL2B	19	2328614	2355099	1	processed_transcript	6.89022422863731	8.69156527301302	7.50687299855305	7.3538297259433	8.50916935267039	7.53223738418512	7.49430927061481	7.6333068533218	7.21842025371263
ENSG00000005238	FAM214B	9	35104109	35116338	-1	protein_coding	5.36794151550421	5.32594527275205	6.06887606904179	5.46870048950239	5.89227093351464	5.20731677613641	5.27607901633542	5.41427681218162	5.27447772992428
ENSG00000005243	COPZ2	17	46103533	46115392	-1	protein_coding	3.10829514000853	3.92812169141632	3.77002704354303	3.77276926992462	5.06357617889644	3.7305297494714	2.6422131757615	3.67194925111874	3.41523850651613
ENSG00000005249	PRKAR2B	7	106685094	106802256	1	protein_coding	6.92942384860437	4.69427617635599	6.75454378275512	6.61653660655327	5.19715248917302	7.04034758399017	7.05659147378629	6.79419926581528	7.1708130212981
ENSG00000005302	MSL3	X	11776278	11793870	1	protein_coding	8.87104139044117	8.96226898527347	8.66376176722174	8.80933639479195	8.67865432334341	8.6871255480467	8.71572489139908	8.5942334339641	8.63091307071581
ENSG00000005339	CREBBP	16	3775055	3930727	-1	protein_coding	11.1613000376344	10.8224094199463	11.1819685599332	11.1122713176528	10.9653575957829	11.150105283717	11.0057728840173	11.0733056818964	11.0624702554521
ENSG00000005436	GCFC2	2	75879126	75938115	-1	protein_coding	8.68123066243978	7.90222317450965	8.8271264570346	8.5415052029023	7.48727198001085	8.93207471575431	8.96311049239121	9.00733989216098	8.97654680359892
ENSG00000005448	WDR54	2	74648805	74652882	1	protein_coding	6.86348663732454	8.96226898527347	6.9824420126811	7.04337170481618	8.1124625972793	6.90968919135797	6.92583785876547	7.42498841854133	7.12158103916123
ENSG00000005469	CROT	7	86974997	87029111	1	protein_coding	6.62962020460565	5.85522992786511	7.0580902476821	6.69212941987441	6.52099973319178	6.8117611205302	7.23789393812441	7.01274660397973	6.88245537026325
ENSG00000005471	ABCB4	7	87031013	87109751	-1	protein_coding	5.20711063542125	3.92812169141632	4.48509538486525	4.5984452735748	3.80494970082043	4.72381438101694	5.71095200729779	5.13625620777246	4.20184360721677
ENSG00000005483	KMT2E	7	104654626	104754808	1	protein_coding	10.0772003599062	8.74035855495585	10.3786968789294	9.92360378394703	9.27760455781218	10.3763648684055	10.6673730251039	10.5488746177633	10.3681459505029
ENSG00000005486	RHBDD2	7	75471920	75518244	1	protein_coding	9.27520044041835	10.4893061095842	9.49314514096092	9.50015027614589	10.1503304490038	9.59667638078768	9.8299073775683	9.8938194250039	9.35439736500683
ENSG00000005513	SOX8	16	1031808	1036979	1	protein_coding	4.81901652518297	6.43186124299207	5.20876129936911	5.07581591070535	5.43209776948535	5.36907595555857	5.23650041159052	4.79155282607726	4.99720610443159
ENSG00000005801	ZNF195	11	3360491	3400448	-1	protein_coding	8.76668414245737	7.92350813568768	8.9541937873436	8.68162713232541	8.16232555610154	8.92688647186744	9.50920614482974	9.506017085542	9.35865289024042
ENSG00000005810	MYCBP2	13	77618792	77901185	-1	protein_coding	10.4805850726475	9.79749702244853	10.527743297402	10.4618437881328	10.0030366668507	10.5416153780493	10.8813754658851	10.8906287041172	10.1300197747289
ENSG00000005812	FBXL3	13	77566740	77601330	-1	protein_coding	10.3768738486283	8.8332571080904	10.2289200876703	10.0308609079605	8.94869954834546	10.2080020283483	10.2959933462283	9.96027570273276	10.7037215517555
ENSG00000005882	PDK2	17	48172101	48189516	1	protein_coding	7.99298331320232	8.22723038976276	7.89066490671875	7.89803859995107	7.95161636045792	7.58589015463651	7.68280195308021	7.70888302174504	8.07561098621207
ENSG00000005884	ITGA3	17	48133332	48167845	1	protein_coding	6.35036731293361	7.16212707488989	6.6040245337848	6.63197535886265	6.9192719158147	6.07959591893886	6.49392053524212	6.51983982449307	6.10175659610813
ENSG00000005889	ZFX	X	24167290	24234372	1	protein_coding	10.1728602314421	9.03252057186332	10.2029679922269	10.0206336196977	9.86931760025922	10.2728230604286	10.3721610176134	10.2991341289002	10.5097657492226
ENSG00000005893	LAMP2	X	119561682	119603220	-1	protein_coding	9.50448902719503	8.58873023211751	9.40896736276468	9.44876889393153	8.52195835124816	9.5383366891389	9.42147777353806	9.35658626335422	9.79057004578284
ENSG00000005955	GGNBP2	17	34900737	34946278	1	protein_coding	8.68886563961832	8.06430925552724	8.70468929421927	8.68533160287095	8.33169091408152	8.56219170750299	9.00787623334023	9.0515583340961	8.68613805557385
ENSG00000005961	ITGA2B	17	42449548	42466873	-1	protein_coding	4.28647666101998	5.76378100286213	4.60524785170332	4.77570571092377	5.63408633035358	4.2121230516294	4.65060814482135	4.41198126615504	4.20184360721677
ENSG00000006007	GDE1	16	19513015	19533467	-1	protein_coding	9.33967052081816	8.5064884797551	9.16440064621652	9.03804555162641	8.58425612661744	9.06789631573398	9.2630759427785	9.2263342823858	9.42102385754181
ENSG00000006015	C19orf60	19	18699495	18703146	1	protein_coding	6.62962020460565	8.15708175582804	6.63258568702661	7.07760169768232	8.19463512246764	6.69453833642665	6.66765679869742	6.61720654202295	6.84654602563459
ENSG00000006016	CRLF1	19	18683030	18718551	-1	protein_coding	3.81445593921183	6.24160141706348	4.71615838872421	4.53416415741923	5.96899446733489	4.14221347180517	4.65060814482135	5.17940672750689	4.5383365038467
ENSG00000006025	OSBPL7	17	45884738	45899200	-1	protein_coding	6.96758648541147	8.46353996612454	6.79300825872597	7.26749959780212	8.57200992347533	6.99148457751089	7.13402347862097	7.29368967582684	6.94038674392681
ENSG00000006042	TMEM98	17	31254928	31272124	1	protein_coding	8.09419631759021	8.08334715783577	7.86682095174024	8.08352482039274	7.97039970090517	8.00562611439149	7.53566104569982	7.88212862232638	7.97387045590953
ENSG00000006062	MAP3K14	17	43340488	43394414	-1	processed_transcript	6.66101229010277	7.08865655471405	6.67439443556581	6.36262252378637	7.10071626006406	6.42695554816946	6.59126844715143	6.90117742107129	6.61001388238039
ENSG00000006071	ABCC8	11	17414432	17498449	-1	protein_coding	5.02607439296799	6.09921708676474	4.91527237665959	4.77570571092377	6.11118920127506	5.36907595555857	5.459158370349	5.61620982329676	4.4770255360329
ENSG00000006114	SYNRG	17	35874900	35969544	-1	protein_coding	9.10016876838228	8.40421102456114	9.09938404256919	9.08086310468093	8.69003136364806	9.01753456960608	9.16897374005376	9.25182711710245	9.15841030469839
ENSG00000006118	TMEM132A	11	60691935	60704631	1	protein_coding	6.98008628260688	8.35805622918481	7.01534955638239	6.96019433141193	8.22623692845481	7.04034758399017	6.78204199548331	6.64825463694532	6.90590779828829
ENSG00000006125	AP2B1	17	33905065	34053436	1	protein_coding	10.4483364898068	9.80897979463764	10.3617366241282	10.394418301559	9.85927472198839	10.3933920275874	10.5522022502633	10.435532752107	10.5979018000846
ENSG00000006194	ZNF263	16	3313743	3351401	1	protein_coding	7.98680257296566	7.74372799080103	7.86682095174024	8.0320858313237	8.16232555610154	8.04925337420201	7.64551200823188	7.90158653783712	8.11639165430565
ENSG00000006282	SPATA20	17	48620419	48633213	1	protein_coding	5.64411713869387	7.9444836270967	6.1302519822304	6.38101341373852	6.9946093716952	6.42695554816946	5.76758699432589	5.73666357829222	5.97444163673082
ENSG00000006283	CACNA1G	17	48638429	48704835	1	protein_coding	3.27987522984569	4.69427617635599	4.6617686710445	4.6599840182384	5.19715248917302	4.2121230516294	3.97086114934094	4.48258937491169	4.1239856183272
ENSG00000006327	TNFRSF12A	16	3068446	3072384	1	protein_coding	7.77358745138927	8.64106381654203	8.23601637258736	8.25784306956203	8.38866090716177	8.17711387511332	8.45193731896487	8.3135017110164	8.4710833738132
ENSG00000006377	DLX6	7	96634860	96640351	1	protein_coding	5.11943031424628	3.92812169141632	5.35304901023484	3.88010433151575	4.91635854040508	5.13716814268253	4.9730941712386	4.41198126615504	4.5383365038467
ENSG00000006432	MAP3K9	14	71189243	71276251	-1	protein_coding	8.05337660793026	7.69505047539092	7.95427379264043	8.1168260185363	8.49626596925187	8.02031561124178	8.05685467756843	8.1110951806183	8.1609328477604
ENSG00000006451	RALA	7	39663082	39747723	1	protein_coding	9.77761262153502	8.37360580471392	9.7063221652933	9.44658777467346	8.38866090716177	9.62418360514853	9.90283099045626	9.65102501512173	9.92864124734306
ENSG00000006453	BAIAP2L1	7	97920963	98030380	-1	protein_coding	9.37085641758208	8.89920466473104	9.31957200947114	9.23034753536709	8.73466301408933	9.33205344915211	9.260611707848	9.34478861087924	9.39432684062576
ENSG00000006459	KDM7A	7	139784546	139876835	-1	protein_coding	9.47388146369033	8.53442656471732	9.45367238540836	9.35419810296352	8.91999934133433	9.48461757891274	9.73190883724773	9.56007744951315	9.47101591441052
ENSG00000006468	ETV1	7	13930853	14031050	-1	protein_coding	5.3293832470742	4.69427617635599	5.35304901023484	5.28559120305682	5.3194025072636	5.13716814268253	6.51060821401049	5.7074797955495	5.20054224730061
ENSG00000006530	AGK	7	141250989	141355044	1	protein_coding	9.48049511336638	9.08068511402073	9.24984437166744	9.31168970338125	9.44810907234022	9.25133806015173	9.43683849186956	9.40055758595134	9.52312991157812
ENSG00000006534	ALDH3B1	11	67776048	67796744	1	protein_coding	4.28647666101998	3.54433481305423	4.6617686710445	4.98254766266582	4.10608434776683	4.46212555186504	4.15195912293219	3.78801667125661	4.34598572895835
ENSG00000006576	PHTF2	7	77428122	77586818	1	protein_coding	8.80231524971149	7.26576079503253	8.8667359465543	8.60155157597176	7.91329971029048	8.81619621036214	8.79619596169325	8.76684142343881	8.89099226249795
ENSG00000006607	FARP2	2	242295658	242434256	1	protein_coding	8.66583841171197	8.0254627830971	8.55605553515021	8.54558698891064	8.62038311668604	8.65923996644285	8.16094544814091	8.4026906487038	8.77160071185602
ENSG00000006611	USH1C	11	17515442	17565963	-1	protein_coding	6.35036731293361	6.37118706215405	6.2456856198557	6.60093085032249	5.81123687903053	6.20490762056225	6.75428463971917	6.67864860169404	6.41130642014816
ENSG00000006625	GGCT	7	30536237	30591095	-1	protein_coding	9.24185182064633	8.08334715783577	9.21012576218465	9.14683299889596	8.22623692845481	9.1920240952722	9.08232433551978	8.99229401955412	9.44323406963766
ENSG00000006634	DBF4	7	87505531	87538856	1	protein_coding	9.08867125597663	7.29871457930871	9.40690202723136	8.88859857263115	7.43413610286707	9.47220555414089	9.67752630538566	9.5963514467034	9.99164894555123
ENSG00000006652	IFRD1	7	112063023	112121072	1	protein_coding	9.29033590851755	9.145523246003	9.27497396139001	9.20734355993165	9.34392731139723	9.38219622420787	9.38347778276383	9.39370322573251	9.33509061933236
ENSG00000006695	COX10	17	13972813	14111994	1	protein_coding	9.2978445106201	7.85868734540691	9.29297895493917	9.07804779925415	8.19463512246764	9.02968589072534	8.76523961448688	8.61009015119374	9.09605792801398
ENSG00000006704	GTF2IRD1	7	73868120	74016931	1	protein_coding	8.28761868579754	9.17244311869585	8.60732052445445	8.48311338660836	9.0044419017544	8.5145670199235	8.7512651043684	8.83251833285366	8.45527434563881
ENSG00000006712	PAF1	19	39876492	39881835	-1	protein_coding	10.4176498061171	10.0262316504313	10.347808078085	10.4101739665899	9.60057560870816	10.2553373869698	10.2582004821644	10.185992037848	10.4199711876409
ENSG00000006715	VPS41	7	38762563	38971994	-1	protein_coding	8.8943424074823	8.67910467125398	8.86372737415103	8.79226074909237	8.63222716829848	8.77636699444142	8.90117658427351	8.94931113919207	8.86729409733936
ENSG00000006740	ARHGAP44	17	12692856	12894960	1	protein_coding	7.37027390813067	7.23203665566926	7.45983165826358	7.12201384402105	6.57108400306067	7.31114333282024	6.91334190241667	7.11630361753163	7.15132136625785
ENSG00000006744	ELAC2	17	12895708	12921504	-1	protein_coding	9.03277073005595	9.46149506225692	8.8271264570346	9.02640961342855	9.35111176749559	8.87395125360721	8.94787448799126	8.99531577334059	8.89099226249795
ENSG00000006757	PNPLA4	X	7866288	7895780	-1	protein_coding	7.70747072718287	8.98269234881781	7.66731470409877	7.77827020309148	8.3604571004406	7.75351598619953	7.51099247937526	7.68662294781226	7.55148026952035
ENSG00000006831	ADIPOR2	12	1797740	1897844	1	protein_coding	8.91075855290159	8.61513431060924	8.95701967485188	8.86265870786691	8.38866090716177	8.90066163581819	9.05698626145471	9.0369689245405	9.11630539257477
ENSG00000006837	CDKL3	5	133541305	133706738	-1	protein_coding	4.57718029982967	0	4.28372729905302	3.53069189010643	4.35508806932493	4.34253286026898	4.23464027990664	4.25946755496367	3.76219984045602
ENSG00000007047	MARK4	19	45582546	45808541	1	protein_coding	8.63455230898938	9.2836184782998	8.75426810979485	8.85610020543384	8.87085923626351	8.69324982234874	8.51945328727508	8.633553161518	8.78431080267305
ENSG00000007062	PROM1	4	15964699	16086001	-1	protein_coding	4.02212438326699	2.18763920779595	2.96485210684451	3.23963935642108	6.04184299817979	3.7305297494714	3.87100619032758	3.78801667125661	3.12672881026036
ENSG00000007080	CCDC124	19	18043825	18054800	1	protein_coding	9.48269294292778	10.936735351291	9.67061546825353	9.8495988478388	10.6558458544083	9.61292054577867	9.16370797868325	9.47388143474884	9.44122902939771
ENSG00000007168	PAFAH1B1	17	2496504	2588909	1	protein_coding	10.0699097212548	9.40964226552333	9.97799986916808	9.99250272342494	9.57011322679879	10.0887898085857	10.3398420994543	10.2122012644785	10.2471205272243
ENSG00000007171	NOS2	17	26083792	26127525	-1	protein_coding	3.69821722053179	4.23096923924746	3.96230847012039	3.06865057566288	4.75239312160423	3.63195086765559	4.23464027990664	3.89543757111337	3.41523850651613
ENSG00000007202	KIAA0100	17	26941458	26972472	-1	protein_coding	9.67563496613139	10.3110070169326	9.60906733442903	9.66681225060534	10.3642801451592	9.50738894832067	9.43246637848142	9.57832845073677	9.6042186845824
ENSG00000007237	GAS7	17	9813926	10101868	-1	protein_coding	4.36482578142835	4.4811416267203	4.60524785170332	3.39249290892324	4.91635854040508	4.816503035193	4.38701559160607	4.61421431764515	5.0820093419457
ENSG00000007255	TRAPPC6A	19	45666186	45681495	-1	protein_coding	4.81901652518297	6.59992831813125	5.13081839979857	5.16341889359347	6.04184299817979	4.40356806098022	4.70961343744368	5.51877349014831	4.90710500233258
ENSG00000007264	MATK	19	3777971	3802127	-1	protein_coding	6.46151530642897	7.48203915896564	6.33529132805458	6.7498753920201	7.29204685855673	6.49864587778733	6.19676105499353	5.61620982329676	5.99645640629212
ENSG00000007314	SCN4A	17	62015914	62050278	-1	protein_coding	3.69821722053179	4.69427617635599	3.54811934814973	3.77276926992462	4.35508806932493	3.28793511799798	3.64781524605342	4.41198126615504	2.76572393042034
ENSG00000007341	ST7L	1	113066140	113163447	-1	protein_coding	8.08843516696144	8.0254627830971	8.00430902037436	7.99076994068305	8.14589531507554	8.17273730243594	8.15033554148801	8.27920113752826	8.36930949807737
ENSG00000007372	PAX6	11	31806340	31839509	-1	protein_coding	9.70039737086684	8.41927355707015	9.73788394572877	9.64984908938365	8.7991237644939	9.80896574447919	9.50504824180178	9.49110948156405	9.97649928322643
ENSG00000007376	RPUSD1	16	834974	838397	-1	protein_coding	6.83624414381129	8.92053387851935	7.45983165826358	7.27735093153947	8.49626596925187	7.58589015463651	7.50267499027025	7.16004603911345	7.00696690733932
ENSG00000007384	RHBDF1	16	108058	126354	-1	protein_coding	6.79439088438936	8.54819530705734	6.94876629958917	7.26749959780212	8.21052255225207	7.12433536102268	7.27743485048831	7.36083220869023	7.19004483931247
ENSG00000007392	LUC7L	16	238968	279462	-1	protein_coding	9.82342088726981	10.0014238162881	9.66889290528013	9.69464834779753	9.59453437195208	9.60156886385288	9.60167267973844	9.5903687636454	9.60063004230136
ENSG00000007402	CACNA2D2	3	50400233	50541675	-1	protein_coding	5.44209770715706	6.92943831782236	5.93768783469993	5.83167374422758	5.63408633035358	5.4290212777259	5.68177835629689	5.64727914651089	5.5670322745399
ENSG00000007516	BAIAP3	16	1383602	1399439	1	protein_coding	4.81901652518297	6.84271503833599	5.2462084905274	5.69135210792015	7.29204685855673	5.30653146129197	5.15392889825292	4.79155282607726	5.0820093419457
ENSG00000007520	TSR3	16	1399241	1401912	-1	protein_coding	7.16662280680639	8.46353996612454	7.5222186540866	7.53719555103356	8.0608143692566	7.34265468986979	6.86224676587853	6.82169663116006	7.3003441168104
ENSG00000007541	PIGQ	16	616995	634136	1	protein_coding	6.35036731293361	8.93108138776558	6.94876629958917	7.02009202013328	8.55965887882934	7.1950956272323	7.22783702671153	7.29368967582684	6.88245537026325
ENSG00000007545	CRAMP1L	16	1662326	1727909	1	protein_coding	6.94225722061613	7.69505047539092	7.06858046357615	7.33508674201313	7.74896568582197	7.14235344737191	7.01040417174492	7.16004603911345	7.25540632248366
ENSG00000007923	DNAJC11	1	6694228	6761984	-1	protein_coding	8.68505320171603	8.85557625875992	8.45172678289395	8.51260469428637	8.42995900020324	8.53175687270946	8.51118457368321	8.63742683095237	8.32214920130814
ENSG00000007968	E2F2	1	23832922	23857712	-1	protein_coding	8.3467299410999	9.02269165535579	8.46369848785426	8.39084004903929	8.64397477538465	8.28648021064265	8.32087942968514	8.29400135227209	8.39024674964551
ENSG00000008056	SYN1	X	47431303	47479252	-1	protein_coding	4.50980968293602	5.04440928265889	4.81914775687625	5.02993536344638	6.11118920127506	4.94524490720649	5.459158370349	5.09177517312438	5.16210328681438
ENSG00000008086	CDKL5	X	18443703	18671749	1	protein_coding	6.86348663732454	5.76378100286213	6.3001140346579	6.52026481391187	5.72537896874136	6.41217985751876	6.45995468949761	6.39726136446421	6.79723278287942
ENSG00000008128	CDK11A	1	1634169	1655766	-1	protein_coding	3.27987522984569	6.02238320960919	2.96485210684451	4.88283043209944	6.2406178060912	4.67513686606986	4.4575644122133	4.99847453666224	3.54039536557293
ENSG00000008130	NADK	1	1682671	1711896	-1	protein_coding	8.51508916499581	9.46875277949941	8.85466382860389	8.83624388780125	9.29260867833183	8.81899951703521	8.50703237686358	8.57416426620147	8.70964977103982
ENSG00000008226	DLEC1	3	38080696	38165516	1	protein_coding	5.11943031424628	6.54605245862304	5.00539047883913	4.93355041682314	6.41529243445806	5.69625456699941	4.38701559160607	4.7348280178068	4.041684966835
ENSG00000008256	CYTH3	7	6201407	6312275	-1	protein_coding	8.27752698170648	8.21001040054712	8.08918908639178	8.272693521818	8.4568485798795	8.24121749413252	7.85603325131511	8.2541916269072	8.18029594231329
ENSG00000008277	ADAM22	7	87563458	87832204	1	protein_coding	7.87746405214663	7.33093241814098	7.99883447795823	7.69986186600486	7.03085238879135	7.93502529948359	7.9385122162065	7.90158653783712	8.01219358197904
ENSG00000008282	SYPL1	7	105730949	105753022	-1	protein_coding	8.41736787596369	7.81379675886997	8.05794134338198	8.19166382541724	7.89375288181405	8.31456153255237	8.54802618424671	8.41176604440929	8.70964977103982
ENSG00000008283	CYB561	17	61509665	61523739	-1	protein_coding	5.57986997265042	5.66614068281575	6.06887606904179	5.80468007531499	6.35938489150809	5.62115020050904	6.0446517993375	6.18075572276085	5.47595024657376
ENSG00000008294	SPAG9	17	49039535	49198226	-1	protein_coding	9.80421768022925	9.2836184782998	9.74607618067824	9.67055490839864	9.50074202465457	9.87645544159503	10.0384724000781	9.98480836433672	9.65181143356148
ENSG00000008300	CELSR3	3	48673902	48700348	-1	protein_coding	9.24185182064633	10.7408270354951	9.20061911942845	9.39774946926801	10.6471164749179	8.97292235917668	9.0398435559884	8.98014331265203	8.79062410243307
ENSG00000008311	AASS	7	121715701	121784334	-1	protein_coding	7.87076685736001	7.36244646597147	7.31756114157206	7.53719555103356	7.79183714081994	7.43325829799341	7.88831634649926	7.84240734187728	7.60976880289127
ENSG00000008324	SS18L2	3	42623332	42636606	1	protein_coding	6.98008628260688	7.42348166741072	6.87896077907623	7.20693570464612	7.56347731561296	6.8884946213854	6.59126844715143	7.22326917658723	6.89422923903897
ENSG00000008382	MPND	19	4343524	4360083	1	protein_coding	5.73542237280342	7.45305749125786	6.00477260184304	6.26697797906683	7.13441912833652	5.48657486443037	5.49314275012036	5.82083167292599	5.8347943039039
ENSG00000008394	MGST1	12	16500076	16762193	1	protein_coding	7.89076588920302	6.43186124299207	7.4357230012342	7.48713960016212	6.83978253339296	7.74764278407482	7.49430927061481	7.45163395698991	7.25540632248366
ENSG00000008405	CRY1	12	107385142	107487607	-1	protein_coding	7.14458273715671	6.30784870477024	7.28194345119673	7.04337170481618	7.06620718611367	7.57929166652819	7.3347856254112	7.31319421948514	7.32664990479064
ENSG00000008441	NFIX	19	13106422	13209610	1	protein_coding	7.69993383498469	6.97092028182837	7.9141211824642	7.50401862656143	7.40681578296513	7.36584459474611	7.43435024048226	7.43392505681562	7.7197236557909
ENSG00000008513	ST3GAL1	8	134467091	134584183	-1	protein_coding	7.58188394162921	7.51045007346153	7.66039622870703	7.6702590739635	7.61213266782284	7.77677257773585	7.30639519897275	6.9642221903766	7.95712941500672
ENSG00000008517	IL32	16	3115298	3131908	1	protein_coding	6.80847731172944	7.53831228162654	6.94876629958917	6.66236588675228	6.79833274847626	6.38216659119804	7.32538408997377	7.46912811590029	6.74617411058701
ENSG00000008710	PKD1	16	2138711	2185899	-1	protein_coding	8.02952180207924	10.2575344247277	8.59285832036792	8.61326666928966	9.98004929183451	8.56886868965526	8.35823844584301	8.42974734216991	7.88815224089582
ENSG00000008735	MAPK8IP2	22	51039114	51052409	1	protein_coding	7.79496974011233	8.8219667001593	7.96554365979081	8.20720762098076	8.9768399275336	7.99574935944346	8.1662212838314	7.94599305286241	8.02831118690349
ENSG00000008838	MED24	17	38175350	38217468	-1	protein_coding	8.75218159195922	10.4347596721424	8.83636410618391	9.13604537984057	10.0523554494683	8.90066163581819	8.56809439346562	8.75975089248178	8.76199411611679
ENSG00000008853	RHOBTB2	8	22844930	22877712	1	protein_coding	7.00476559255629	7.01124277135668	7.22681183176309	7.44405730624849	7.23104649965489	7.10608939440768	7.05659147378629	7.10515759492189	6.83437483713611
ENSG00000008869	HEATR5B	2	37195526	37311485	-1	protein_coding	8.41276477290641	8.17494126554418	8.49125208379731	8.61326666928966	8.22623692845481	8.70542092539493	8.77563237631847	8.80866801490684	8.85529742032178
ENSG00000008952	SEC62	3	169684423	169716161	1	protein_coding	10.6028206394288	9.73265415930051	10.6978764913304	10.2099855894142	9.99846840029047	10.6272730909481	10.9012865180144	10.817393943642	10.7449434058647
ENSG00000008988	RPS20	8	56979854	56987069	-1	protein_coding	12.0953554984238	13.5834249216936	11.5353129578039	12.0601016392529	13.0456413183387	11.4746867963029	11.2377028210229	11.4858501016434	12.2294811999468
ENSG00000009307	CSDE1	1	115259534	115301297	-1	protein_coding	12.5985824254898	11.0571800544673	12.5402611317326	12.4208121133144	11.2720799841314	12.5773560274495	12.4980892971918	12.4672163757559	12.799746247415
ENSG00000009335	UBE3C	7	156931607	157062066	1	protein_coding	10.199829340967	10.1756344762983	10.259000744565	10.2151199818871	10.0435128929087	10.1601665569677	10.3607014805628	10.3281842089315	10.1885631854244
ENSG00000009694	TENM1	X	123509753	124097666	-1	protein_coding	6.73662812274939	7.26576079503253	6.61837578769115	6.63197535886265	7.37896809526176	6.73071594722043	5.0663430248053	5.37769212160602	6.1418149364771
ENSG00000009709	PAX7	1	18957500	19075360	1	protein_coding	4.76225084991081	5.76378100286213	4.35401960352013	4.6599840182384	4.91635854040508	4.27880097439999	4.4575644122133	4.1767049469483	4.95285882827405
ENSG00000009724	MASP2	1	11086580	11107290	-1	protein_coding	5.73542237280342	4.69427617635599	5.76784375912987	5.63116494193124	3.42391551440929	5.59522069470763	5.459158370349	4.48258937491169	5.59615842250213
ENSG00000009780	FAM76A	1	28052490	28089633	1	protein_coding	9.0476926745426	8.10213710319058	8.79273983919255	8.89501131299087	8.30233946346534	8.67170014751803	8.85618448656358	8.67560200583948	8.8093999114724
ENSG00000009790	TRAF3IP3	1	209929377	209955668	1	protein_coding	5.70562476795276	5.4484757798665	5.57530272206779	5.46870048950239	4.56737436738641	5.51451294924007	5.9001501318663	5.44995666523534	4.85985247357111
ENSG00000009830	POMT2	14	77741299	77787227	-1	protein_coding	7.68474088991558	8.38898957020853	7.57467836421148	7.76432745843403	8.21052255225207	7.55931316843706	7.52748496822762	7.64874213492919	7.2735497524228
ENSG00000009950	MLXIPL	7	73007524	73038873	-1	protein_coding	7.81603974314637	8.54819530705734	7.67420016007391	7.47862545015854	8.14589531507554	7.52538828867455	7.77547245626264	7.6640140222642	7.1708130212981
ENSG00000009954	BAZ1B	7	72854728	72936608	-1	protein_coding	11.725319963219	11.5292834913303	11.6233310238578	11.5680179637303	11.5794347815357	11.4742422939012	11.7584108891929	11.6649405945585	11.4456849666262
ENSG00000010072	SPRTN	1	231472850	231490769	1	protein_coding	8.80583043437471	7.90222317450965	8.91694448479742	8.87244089499109	8.28743672594255	9.07963246643025	9.08789509177904	9.20561062956455	9.2528868683635
ENSG00000010165	METTL13	1	171750788	171783163	1	protein_coding	7.71496844987267	8.43418045196952	7.76729742137847	7.77131567418483	8.4025587068381	7.41854734710848	7.21770951695255	7.52037269625246	7.47514325320118
ENSG00000010219	DYRK4	12	4671370	4723325	1	protein_coding	7.98059523946168	8.2941257380814	7.78011984981417	8.18120746897187	7.83347129730602	8.03967180180679	7.6149701532446	7.75952521592032	8.13139203297168
ENSG00000010244	ZNF207	17	30677136	30708905	1	protein_coding	10.5034955502865	9.61329350580803	10.4284131809085	10.310554123884	9.53268846641051	10.4083603951709	10.4357973023253	10.2644860991546	10.3859762055925
ENSG00000010256	UQCRC1	3	48636435	48648409	-1	protein_coding	9.11157537571497	10.9049846917066	9.07877480386627	9.25797432032319	10.413153261882	9.10051990794931	8.8820658068724	9.01331457863164	9.19218537789955
ENSG00000010270	STARD3NL	7	38217824	38270272	1	protein_coding	9.63273613006086	8.81058723706572	9.47748539779126	9.56190593653531	8.89071657903932	9.44160988050855	9.39700412696308	9.36361882260958	9.68438570832963
ENSG00000010278	CD9	12	6308881	6347425	1	protein_coding	7.29222823792345	6.84271503833599	6.56009380301538	6.93552115073186	6.79833274847626	6.98151019583255	7.43435024048226	7.09392478908221	7.21842025371263
ENSG00000010282	HHATL	3	42734155	42744319	-1	protein_coding	4.11572813071491	4.87993865408898	3.54811934814973	3.98000378290742	3.42391551440929	3.82280144025538	3.64781524605342	3.2543514129524	2.95748879257497
ENSG00000010292	NCAPD2	12	6602522	6641121	1	protein_coding	10.4370470159952	10.4821513112458	10.3944180522596	10.5385983438074	10.4736513219687	10.4640437181052	10.3304735646332	10.4333062613474	10.6041879286251
ENSG00000010295	IFFO1	12	6647541	6665239	-1	protein_coding	7.38914302412707	8.74035855495585	7.36939129277962	7.57762176974986	8.63222716829848	7.55259171177516	7.76855150454395	7.625526839709	7.69301056253272
ENSG00000010310	GIPR	19	46171502	46186982	1	protein_coding	4.28647666101998	5.19203398168218	3.66333557952997	3.88010433151575	3.42391551440929	3.28793511799798	4.06424987055919	3.78801667125661	3.41523850651613
ENSG00000010318	PHF7	3	52444673	52457657	1	protein_coding	6.72181869554897	6.70199572317193	6.46800332990994	6.94791048597023	6.9946093716952	6.95116649317897	6.54341542167844	6.11559846097701	6.23734913303454
ENSG00000010319	SEMA3G	3	52467069	52479101	-1	protein_coding	4.11572813071491	5.66614068281575	3.96230847012039	4.5984452735748	5.43209776948535	4.14221347180517	4.87339911069508	4.67578125990952	4.59714777728547
ENSG00000010322	NISCH	3	52489134	52527087	1	protein_coding	9.9303462239755	11.0857831338835	9.91545134144608	9.99698107300693	10.8279262263183	9.95628820909833	9.86925811688567	9.8693231025214	9.8582543756494
ENSG00000010361	FUZ	19	50310126	50320633	-1	protein_coding	7.51473779995816	8.8332571080904	7.60382054657847	7.75730522790045	8.54720118204084	7.55259171177516	7.35340686930059	7.48641267919332	7.42732379795977
ENSG00000010404	IDS	X	148558521	148615470	-1	protein_coding	10.0025809839863	9.02269165535579	10.2405639128364	9.91731715979606	9.20015003884352	10.1378875289625	10.191201198005	10.094551157548	10.2286395008246
ENSG00000010539	ZNF200	16	3272325	3286221	-1	protein_coding	7.61432032712534	7.05046884543778	7.70141799724225	7.67771691231595	7.10071626006406	7.58589015463651	8.10709798621243	8.14414345217887	8.09614540888104
ENSG00000010626	LRRC23	12	6982733	7023407	1	protein_coding	6.31133002290126	6.30784870477024	6.26405752933974	6.3251221209144	6.57108400306067	5.87929104751122	5.73954739355146	6.0000036839483	6.29177341406692
ENSG00000010803	SCMH1	1	41492872	41707826	-1	protein_coding	8.9993888495222	9.09012802812343	9.11211689673338	8.95455145968027	8.76725337898393	9.0513036398391	9.16634326183634	9.31123251160079	9.11378994520451
ENSG00000011007	TCEB3	1	24069645	24088549	1	protein_coding	10.520710168277	9.37915327079612	10.3195409556064	10.3189248949167	9.29260867833183	10.2563718435016	10.2983979313504	10.201774640633	10.6664456658127
ENSG00000011009	LYPLA2	1	24117460	24122029	1	protein_coding	7.78787746438915	9.31617141382979	7.97114575066692	8.18644512036349	8.90054368797589	7.97075753570549	7.83631085403839	8.14414345217887	7.81571085451313
ENSG00000011021	CLCN6	1	11866207	11903201	1	protein_coding	7.33177876459333	8.24424726341317	7.70141799724225	7.60916643824134	8.24178198045699	7.68140846817788	7.69014565978032	7.75952521592032	7.89402798573336
ENSG00000011028	MRC2	17	60704762	60770958	1	protein_coding	5.70562476795276	7.98554130532263	5.81844471775975	6.41710647381947	7.53852013153472	5.90062026121064	6.0446517993375	6.15936194698075	5.8347943039039
ENSG00000011105	TSPAN9	12	3186521	3395730	1	protein_coding	6.07541459884281	6.84271503833599	6.06887606904179	6.26697797906683	7.16735260195602	6.2219527669574	6.19676105499353	6.18075572276085	5.88286108982357
ENSG00000011114	BTBD7	14	93703896	93799438	-1	protein_coding	9.07708137791227	8.34233723035793	9.18141581231579	8.98191940203394	8.33169091408152	9.04413365514826	9.02830086462198	9.01033032829293	9.30453473914942
ENSG00000011132	APBA3	19	3750817	3761697	-1	protein_coding	6.73662812274939	8.08334715783577	6.99349480557922	7.09997866289814	8.31708983143624	6.93057689553959	6.92583785876547	7.16004603911345	6.74617411058701
ENSG00000011143	MKS1	17	56282803	56296966	-1	protein_coding	7.19906416461762	8.24424726341317	7.16948939689998	7.68513639645329	8.31708983143624	7.39619577845964	7.21770951695255	7.20250112935469	7.36099439206784
ENSG00000011198	ABHD5	3	43731605	43775863	1	protein_coding	7.54028522211185	6.37118706215405	7.37785146804218	7.55350222404638	6.9574323526165	7.74174557441466	7.84948903050973	7.77367380202339	7.43540459039552
ENSG00000011201	KAL1	X	8496915	8700227	-1	protein_coding	3.57178586389619	2.18763920779595	3.86936878110632	3.06865057566288	4.56737436738641	3.41194765321298	3.38366216506349	3.08314453611836	4.27571410548042
ENSG00000011243	AKAP8L	19	15490859	15529952	-1	protein_coding	9.77940163774223	10.5035101291443	9.52586821181707	9.83799685838346	10.6146491109247	9.41035127062104	9.37666675413324	9.72023350156115	9.63436702313088
ENSG00000011258	MBTD1	17	49254786	49337524	-1	protein_coding	8.29263818876208	7.23203665566926	8.26367021636355	8.10027150224256	7.85384631175099	8.02517905977716	8.70488982902052	8.32315393077376	8.6656756134654
ENSG00000011260	UTP18	17	49337889	49375297	1	protein_coding	7.86403842819556	7.45305749125786	7.78648857937976	7.94823587402777	7.77056065470424	7.69977602940221	8.12346429902037	7.75952521592032	7.87632846877978
ENSG00000011275	RNF216	7	5659678	5821370	-1	protein_coding	9.33481228812076	9.48315959043897	9.45766861656455	9.37269601061401	9.35111176749559	9.25341196906397	9.39025680725361	9.32570937126765	9.18261577117018
ENSG00000011295	TTC19	17	15902694	15948329	1	protein_coding	9.07416930173713	7.81379675886997	9.01511947740068	9.15754055283446	8.34614570291976	9.07729286164023	9.0541432521634	9.07459879034116	9.16084920862433
ENSG00000011304	PTBP1	19	797075	812327	1	protein_coding	11.1223607546473	11.9363672947462	11.2082977175178	11.3302393041041	11.7039063894101	11.2583659277525	11.0886864682048	11.1238840135867	11.408197553318
ENSG00000011332	DPF1	19	38701646	38720354	-1	protein_coding	7.75188348054989	7.67008162947084	7.63943948065114	7.96661852170846	7.81280440177572	7.66280404289987	7.90102999292019	7.73080484611605	7.89402798573336
ENSG00000011347	SYT7	11	61282785	61348620	-1	protein_coding	5.87582339392032	5.4484757798665	6.06887606904179	5.69135210792015	6.52099973319178	5.45808505096846	5.0663430248053	5.7074797955495	5.70711642235446
ENSG00000011376	LARS2	3	45429998	45590913	1	protein_coding	8.76307214930782	9.26706235537749	8.82403404947691	9.01173146117649	9.24711991161722	8.92948292606573	8.7617586567004	8.82913518979864	8.77796975414897
ENSG00000011405	PIK3C2A	11	17099277	17229530	-1	protein_coding	9.6890213581483	7.74372799080103	9.78952791700359	9.49382679086884	8.1124625972793	9.82718111423992	10.086568873151	9.96182127671702	9.99984583208865
ENSG00000011422	PLAUR	19	44150247	44174699	-1	protein_coding	6.31133002290126	5.85522992786511	6.1100820795492	5.85817160838861	6.04184299817979	5.90062026121064	5.9001501318663	5.9510413812226	5.75955111223484
ENSG00000011426	ANLN	7	36429415	36493400	1	protein_coding	10.4313689766473	9.11809149727517	10.4784413121724	10.1983659575603	9.45479416271047	10.4577619153861	10.6172104378685	10.5281598210579	10.8805960016158
ENSG00000011451	WIZ	19	15532319	15560762	-1	protein_coding	8.89764061426996	9.82603438624588	9.15704654853333	9.14951734695262	9.53268846641051	9.20279630421876	8.6866485739926	8.8659204525488	9.04943464168602
ENSG00000011454	RABGAP1	9	125703112	125867145	1	protein_coding	10.1796499198465	9.46875277949941	10.1434308087242	10.1761591023764	9.8643048999076	10.0319340375924	10.3019973110722	10.2682384405639	10.0985607905532
ENSG00000011478	QPCTL	19	46195741	46207247	1	protein_coding	6.61366423798798	7.7674643841346	6.51478323453176	6.58515443759735	7.91329971029048	6.56694178526221	6.62231080733822	6.46857597265847	6.36128559019963
ENSG00000011485	PPP5C	19	46850251	46896238	1	protein_coding	9.49145093125513	10.1844777645448	9.44363310864338	9.57194634577782	10.1462062008111	9.39352426311855	9.21552019108583	9.44543951075167	9.49247528084833
ENSG00000011523	CEP68	2	65283500	65314138	1	protein_coding	8.12828829336847	8.10213710319058	8.41930788113929	8.45734624435503	8.14589531507554	8.38435658776476	7.94466565883961	8.05427461741995	8.30461044981723
ENSG00000011566	MAP4K3	2	39476407	39664453	-1	protein_coding	8.64636424771184	8.12068546761018	8.55977834945475	8.39988668486173	8.1292757993752	8.4971698759807	8.69762098033469	8.68311730215847	8.92007782848987
ENSG00000011638	TMEM159	16	21169698	21191937	1	protein_coding	6.16572791780651	7.42348166741072	5.91461466389	5.95954885566923	7.29204685855673	6.15252950043092	5.99807440441756	5.73666357829222	5.85902786988973
ENSG00000012048	BRCA1	17	41196312	41277500	-1	protein_coding	9.57416553005566	8.24424726341317	9.67577085111259	9.47040062101199	8.21052255225207	9.5835480601766	9.74254360643348	9.79323504664165	9.84618197679505
ENSG00000012061	ERCC1	19	45910591	45982086	-1	protein_coding	8.48031517797422	9.53938986740642	8.55232308941997	8.84289307211736	8.89071657903932	8.59853849700785	8.23812606173849	8.82234500968745	8.52129811375812
ENSG00000012171	SEMA3B	3	50304990	50314977	1	processed_transcript	4.57718029982967	5.32594527275205	4.48509538486525	4.71900483960021	6.04184299817979	4.57255898510537	4.70961343744368	4.84613141249086	4.041684966835
ENSG00000012174	MBTPS2	X	21857754	21903542	1	protein_coding	8.37066227389675	7.51045007346153	8.28631694406658	8.1168260185363	7.79183714081994	8.34210668552751	8.66071702455831	8.31833589304216	8.3985373055632
ENSG00000012211	PRICKLE3	X	49031151	49042845	-1	protein_coding	8.04149850902116	8.56183388503647	8.04737319661244	8.07225138469632	8.42995900020324	8.02517905977716	7.92612602900524	7.95843356090035	7.7197236557909
ENSG00000012232	EXTL3	8	28457986	28613116	1	protein_coding	8.33217763108454	9.29182583236521	8.39866978535442	8.34941314896571	8.90054368797589	8.34599912425002	8.19747744565615	8.51222526099625	8.46320051400102
ENSG00000012779	ALOX5	10	45869661	45941561	1	protein_coding	4.20362701639132	3.92812169141632	3.28576328514568	3.88010433151575	2.90464584726694	3.52613886629477	4.06424987055919	3.67194925111874	3.27818368244035
ENSG00000012822	CALCOCO1	12	54104903	54121529	-1	protein_coding	9.0476926745426	9.59351048966008	8.94283455764939	9.07240065306373	9.49426696148592	8.82458984176322	8.76871219357466	8.76684142343881	8.87919183856637
ENSG00000012963	UBR7	14	93673401	93695561	1	protein_coding	8.71900779590013	8.17494126554418	8.72803825445494	8.79226074909237	7.81280440177572	8.83293492117303	9.10447944784699	8.83926091100874	9.11378994520451
ENSG00000012983	MAP4K5	14	50885219	51027844	-1	protein_coding	8.3801251411403	7.42348166741072	8.58922000284701	8.52919009298556	7.35057227864221	8.7234871943231	8.78251952338538	8.83589356094097	8.75232312307704
ENSG00000013016	EHD3	2	31456880	31492313	1	protein_coding	6.27120699224706	6.54605245862304	6.22707673343125	6.38101341373852	6.9946093716952	6.30428254060959	5.87459408414482	6.07046578796515	6.12192479594219
ENSG00000013275	PSMC4	19	40476912	40487348	1	protein_coding	10.1145289342994	10.4893061095842	10.0813304878735	10.2863664853295	10.0567564862955	10.0782986269477	10.107288602646	10.3811250350804	10.2755313712231
ENSG00000013288	MAN2B2	4	6576902	6625089	1	protein_coding	8.15057678058384	9.13643716161168	8.3564862031892	8.3019435554666	9.03152568723604	8.42172058396929	8.11257407905112	8.24406515356132	8.32650077528231
ENSG00000013306	SLC25A39	17	42396993	42402238	-1	protein_coding	9.20238964571002	10.5280355502661	9.41308918485077	9.46610014544297	10.2304321763457	9.40102717349917	9.29473375662768	9.37061726718942	9.37555056561246
ENSG00000013364	MVP	16	29831715	29859355	1	protein_coding	5.57986997265042	6.65186446217251	5.96039779514679	5.80468007531499	7.06620718611367	5.72044493844106	5.1958053137434	4.94945941798037	5.53730597011318
ENSG00000013374	NUB1	7	151038785	151075535	1	protein_coding	10.8458607195013	9.67734375493147	10.6268969786075	10.6095264996386	9.90392714185656	10.6408036248807	10.7443493259548	10.7993539698054	10.8469134752116
ENSG00000013441	CLK1	2	201717732	201729422	-1	protein_coding	10.0478141050348	9.21622254673308	9.6619820121945	9.76460462071682	9.20015003884352	10.0124730477134	9.71760608946767	9.78975840540587	10.2402178559061
ENSG00000013503	POLR3B	12	106751436	106903976	1	protein_coding	8.77388111201603	7.19750528041986	8.72472573555407	8.64785176077968	7.74896568582197	8.59527182365474	8.77217643420212	8.80522841032944	8.81250559284904
ENSG00000013523	ANGEL1	14	77253588	77292589	-1	protein_coding	8.08265091791371	9.22482123900589	8.2452933424536	8.37257479302251	8.95814079405212	8.32248538709376	8.10160102833498	8.33751224759524	8.26888003537965
ENSG00000013561	RNF14	5	141337893	141369856	1	protein_coding	8.96835649431297	7.59247259339801	9.00696138898005	8.97588234596524	8.4025587068381	9.11427873312537	8.99903351969905	9.17128656810172	9.19218537789955
ENSG00000013563	DNASE1L1	X	153629579	153640449	-1	protein_coding	5.47779372324502	5.76378100286213	5.66098457815816	5.07581591070535	5.96899446733489	5.51451294924007	5.1958053137434	4.41198126615504	4.81099972494006
ENSG00000013573	DDX11	12	31226779	31257725	1	protein_coding	8.72273166806166	9.97108011357459	8.78321765766665	8.88215720049952	9.72192651335778	8.87125281395002	8.8820658068724	8.91780562788761	8.57348969490796
ENSG00000013583	HEBP1	12	13127798	13153207	-1	protein_coding	8.7917180123561	8.52052514952172	8.1248094419392	8.16006461578059	8.27237843806313	7.98080627666506	7.88831634649926	8.05427461741995	8.76840561559258
ENSG00000013588	GPRC5A	12	13043716	13070871	1	protein_coding	4.92625693424337	4.4811416267203	5.2462084905274	5.56835712748638	5.96899446733489	5.45808505096846	4.87339911069508	5.51877349014831	5.31007147091302
ENSG00000013619	MAMLD1	X	149529689	149682448	1	protein_coding	7.00476559255629	7.26576079503253	7.19843529381392	7.28713545216152	7.19955102695343	7.50464372025735	7.23789393812441	7.0711933473771	7.25540632248366
ENSG00000013810	TACC3	4	1723227	1746898	1	protein_coding	9.43354994014735	10.0311424350673	9.53724257891812	9.64415008816704	10.0785625102913	9.56195640870323	9.58206930943163	9.72752043983462	9.59703245116142
ENSG00000014138	POLA2	11	65029233	65073060	1	protein_coding	8.9494115394509	9.49742395567917	8.85769134159075	9.20734355993165	9.81319601648917	8.9138336413282	9.12358994601599	9.27935855708658	9.1087458544894
ENSG00000014164	ZC3H3	8	144519825	144623623	-1	protein_coding	7.69235736187021	9.22482123900589	8.1248094419392	8.20204494134597	8.81998615311485	8.20738367753399	7.77547245626264	8.16576240661791	8.01758614881118
ENSG00000014216	CAPN1	11	64948037	64979477	1	protein_coding	8.04744978289175	9.36366369336201	8.19830019327128	8.40887694572033	8.88082207209178	8.23283313610076	8.18713378389692	8.36580716355111	8.1946496011967
ENSG00000014641	MDH1	2	63815743	63834331	1	protein_coding	8.96835649431297	8.85557625875992	8.93138517945512	8.97588234596524	8.64397477538465	9.15478500535571	8.80974396687671	8.89533511354235	8.83100057998282
ENSG00000014824	SLC30A9	4	41992489	42092474	1	protein_coding	9.35654664604019	7.67008162947084	9.42129766786292	9.32124484473485	8.33169091408152	9.49867321236397	9.90283099045626	9.67005980179513	9.69115072419955
ENSG00000014914	MTMR11	1	149900543	149908791	-1	protein_coding	4.28647666101998	5.85522992786511	3.77002704354303	4.71900483960021	5.81123687903053	4.27880097439999	4.06424987055919	4.41198126615504	3.12672881026036
ENSG00000014919	COX15	10	101471601	101491857	-1	protein_coding	9.57003716130015	9.18130593062964	9.49314514096092	9.56391961624879	9.42786590478915	9.56028205031872	9.53390501437623	9.55599012439361	9.64311559441739
ENSG00000015133	CCDC88C	14	91737667	91884188	-1	protein_coding	7.25156282414505	6.75044334588785	7.18885104623983	7.23753543458665	7.03085238879135	6.78906617458466	6.98674391881687	6.97650715876999	6.73312201208569
ENSG00000015153	YAF2	12	42550906	42632151	-1	protein_coding	8.61464825984021	7.42348166741072	8.62163919079675	8.3540753210744	7.16735260195602	8.64667123180157	9.09621110015692	8.75619251588599	8.85228259882547
ENSG00000015171	ZMYND11	10	180405	300577	1	protein_coding	8.85416434237949	7.7674643841346	9.05259221617417	8.80593739588549	8.34614570291976	8.95008803133766	9.00198711719253	8.91780562788761	9.03355260033974
ENSG00000015285	WAS	X	48534985	48549818	1	protein_coding	4.20362701639132	3.92812169141632	4.96103496800799	3.88010433151575	4.91635854040508	3.63195086765559	3.23091280598574	3.78801667125661	3.65555602621512
ENSG00000015475	BID	22	18216906	18257536	-1	protein_coding	6.89022422863731	7.23203665566926	6.87896077907623	6.9230244981649	7.29204685855673	6.87777941795997	6.888020523369	6.61720654202295	6.2738591445834
ENSG00000015479	MATR3	5	138609441	138667360	1	protein_coding	11.8476019998317	11.2294353188687	11.9370503847748	11.6956397091874	11.110013170005	11.8773224771065	11.990628643053	11.9676757430114	11.9449704018581
ENSG00000015520	NPC1L1	7	44552134	44580914	-1	protein_coding	6.35036731293361	7.12585945816929	6.36963126874667	6.12143686889716	7.13441912833652	5.90062026121064	6.74020308998315	6.75194485183259	6.01814028491572
ENSG00000015532	XYLT2	17	48423453	48440499	1	protein_coding	7.4622443496197	8.70391917309671	7.87281898694507	7.75024864983334	8.44346643659946	7.74764278407482	7.81631510000888	7.98907344116698	7.5881856356579
ENSG00000015676	NUDCD3	7	44418720	44530479	-1	protein_coding	9.10016876838228	10.2020033636573	9.00696138898005	9.44440335292588	10.1000438425002	9.08196828324759	9.2630759427785	9.27439176139668	9.22518779386556
ENSG00000016082	ISL1	5	50678921	50690564	1	protein_coding	6.36949686281979	5.04440928265889	6.48376577315894	6.58515443759735	5.72537896874136	6.75433998373172	6.72598274018004	6.66353165841175	6.74617411058701
ENSG00000016391	CHDH	3	53846362	53880417	-1	protein_coding	6.27120699224706	7.05046884543778	6.28219842168572	6.36262252378637	7.37896809526176	6.11652354347342	6.37136762797694	6.18075572276085	5.92937791918042
ENSG00000016864	GLT8D1	3	52728505	52740048	-1	protein_coding	7.87076685736001	7.7908165599338	7.8179172135013	7.75024864983334	7.97039970090517	8.04447054241942	7.99297058086513	7.98907344116698	7.84026437233581
ENSG00000017260	ATP2C1	3	130569439	130735556	1	protein_coding	8.759451090315	8.04501676444473	8.77363220933104	8.83624388780125	7.97039970090517	8.77636699444142	9.02540070405528	8.67560200583948	8.96821607942682
ENSG00000017373	SRCIN1	17	36686251	36762183	-1	protein_coding	5.07350734752845	5.66614068281575	5.17031615250413	5.32411956304149	5.96899446733489	5.02510315211759	5.3521206167723	5.44995666523534	4.1239856183272
ENSG00000017797	RALBP1	18	9475007	9538114	1	protein_coding	9.05657231589568	8.10213710319058	8.90528694573985	8.9453122123635	8.00724827197356	8.9475284297786	8.94787448799126	8.72740505673729	8.89685647545097
ENSG00000018189	RUFY3	4	71569921	71673032	1	protein_coding	9.15080291714778	8.94155234376221	9.0761778246118	9.11697074573781	9.15159935545237	9.20708276696155	9.05129462930606	9.00134035956786	9.0174937720972
ENSG00000018236	CNTN1	12	41086244	41466220	1	protein_coding	6.67645584232672	5.85522992786511	6.92587103725068	6.9230244981649	6.83978253339296	6.74257632019156	6.9382265096919	7.02462691284995	7.1708130212981
ENSG00000018408	WWTR1	3	149235022	149454501	-1	protein_coding	8.26225581857308	7.23203665566926	8.36076050007594	8.242838162177	7.26186905896859	8.54197332261272	8.80974396687671	8.7237658969076	8.69962020371237
ENSG00000018510	AGPS	2	178257372	178408564	1	protein_coding	9.1754688038997	8.37360580471392	9.36496198861384	9.03514535355987	8.74560847473156	9.26373702854146	9.37666675413324	9.25182711710245	9.36077595489053
ENSG00000018610	CXorf56	X	118672112	118699397	-1	protein_coding	9.22357038013901	8.66653550856671	9.03665150266677	9.17872015838637	8.4568485798795	8.94496427895167	8.86269847472624	8.83251833285366	8.94576272804248
ENSG00000018699	TTC27	2	32853099	33046118	1	protein_coding	7.91700718856113	7.7908165599338	7.99883447795823	8.242838162177	7.68217081728112	8.06822770020774	8.21285520232821	8.2541916269072	8.22293547262544
ENSG00000018869	ZNF582	19	56887413	56904914	-1	protein_coding	6.07541459884281	5.66614068281575	5.98275580331751	6.18561738722795	6.30122316273564	6.33594247180203	6.38952555608616	6.72307165504785	6.59566349056847
ENSG00000019144	PHLDB1	11	118477155	118528741	1	protein_coding	7.58188394162921	8.75230331723194	7.64645894217973	7.49560379805771	8.27237843806313	7.51159177215238	7.60723258243415	7.99512409667596	7.35248461545107
ENSG00000019485	PRDM11	11	45115564	45247734	1	protein_coding	4.43913823925616	4.69427617635599	3.96230847012039	4.24388664715608	5.06357617889644	3.63195086765559	3.5217759827921	4.1767049469483	4.65365522552071
ENSG00000019549	SNAI2	8	49830249	49834299	-1	protein_coding	10.9849219452467	9.01279531595586	11.0157397418658	10.7602669064618	8.76725337898393	10.9498182898637	10.2582004821644	10.1348433423815	11.0341493666884
ENSG00000019582	CD74	5	149781200	149792492	-1	protein_coding	3.57178586389619	5.56140933559584	3.77002704354303	3.77276926992462	4.91635854040508	4.57255898510537	3.5217759827921	3.54572054529764	3.65555602621512
ENSG00000019995	ZRANB1	10	126630692	126676758	1	protein_coding	10.6038306343322	8.47799866613459	10.4446117107235	10.2642453723813	8.74560847473156	10.3289684554089	10.5481666062877	10.3365481216718	10.627299499773
ENSG00000020129	NCDN	1	36023074	36032875	1	protein_coding	7.744575653099	9.39447830852645	8.13482721390567	8.05517431714039	9.17607892062983	7.82219039936066	7.83631085403839	7.83567948715856	7.85238618322226
ENSG00000020181	GPR124	8	37641709	37702414	1	protein_coding	6.00376441975714	7.26576079503253	6.61837578769115	6.64725064379973	7.65920049687387	6.77758340242132	7.23789393812441	7.05969188951964	6.65222797970001
ENSG00000020256	ZFP64	20	50668202	50820847	-1	protein_coding	8.90421449315747	8.38898957020853	8.76720634496849	8.84289307211736	8.59639925317319	8.80492819288469	8.84635802326302	8.90821823077182	8.70631432318203
ENSG00000020426	MNAT1	14	61201460	61436671	1	protein_coding	9.11157537571497	7.92350813568768	9.04994763204258	9.07522698923766	8.09545114099967	9.1984970677921	9.24324319213329	9.144316319451	9.0573105753353
ENSG00000020577	SAMD4A	14	55033815	55260033	1	protein_coding	7.94277969694029	8.12068546761018	7.78648857937976	7.66276248279867	8.00724827197356	7.68140846817788	7.76159719126386	7.70150109386634	7.86440699228906
ENSG00000020633	RUNX3	1	25226002	25291612	-1	protein_coding	5.47779372324502	5.56140933559584	5.51521714609046	5.39822043162977	5.63408633035358	5.24115214347474	4.82084313486237	5.26201883836594	4.90710500233258
ENSG00000020922	MRE11A	11	94152895	94227074	-1	protein_coding	8.94304086416336	8.21001040054712	8.96546427705191	8.83957231060366	8.50916935267039	8.86854931762902	9.17944795193875	9.14975085533951	9.14861324855467
ENSG00000021300	PLEKHB1	11	73357223	73373864	1	protein_coding	6.94225722061613	7.16212707488989	7.11991700662493	6.96019433141193	6.83978253339296	6.89913082708467	6.44266710647464	6.58547554047009	6.65222797970001
ENSG00000021574	SPAST	2	32288680	32382706	1	protein_coding	7.83680645112965	6.37118706215405	7.51456622980314	7.47006075495272	7.06620718611367	7.62485959842952	7.77547245626264	7.88212862232638	7.74595110521187
ENSG00000021645	NRXN3	14	78708734	80330762	1	protein_coding	6.51403481305618	6.02238320960919	6.49935786037201	6.77790412604527	5.81123687903053	6.74257632019156	6.37136762797694	6.24309697304913	6.56652724725805
ENSG00000021762	OSBPL5	11	3108346	3187969	-1	protein_coding	6.54801484964153	8.24424726341317	6.84274916304428	6.89770168969738	7.85384631175099	6.76600850223006	6.29636042212144	6.91400870344219	6.5367904270691
ENSG00000021776	AQR	15	35147732	35262040	-1	protein_coding	8.97461659561171	7.96515851891043	8.79273983919255	8.76451223920541	8.0608143692566	8.9602812658943	9.18725400660327	9.01629266871524	9.28677920596297
ENSG00000021826	CPS1	2	211342406	211543831	1	protein_coding	9.13691520405517	9.02269165535579	9.16928263394909	9.09206970745556	8.9768399275336	8.98794690027423	9.01666507733446	8.89856669435241	9.19932115534359
ENSG00000022267	FHL1	X	135229559	135293518	1	protein_coding	10.5607900046099	10.5070393902616	10.65762126569	10.692857769664	10.342816835139	10.6542084388226	10.3316479639224	10.4333062613474	10.8627298972552
ENSG00000022277	RTFDC1	20	55043647	55093943	1	protein_coding	8.41736787596369	8.12068546761018	8.44771403610139	8.50423994216946	8.47010773310018	8.39566774247395	8.85291642981053	8.77741230421791	8.62385890517755
ENSG00000022567	SLC45A4	8	142217265	142318404	-1	protein_coding	6.47923509408759	7.56564657707852	6.85492097168075	6.7498753920201	7.321606321366	6.48458997672156	6.74020308998315	6.20183687967459	6.5216889624073
ENSG00000022840	RNF10	12	120971283	121015397	1	protein_coding	9.79008939590918	10.3069633739505	10.0512331290606	9.99250272342494	10.2951877182062	10.0630087280839	10.1950778368937	10.0559984292076	10.002567810871
ENSG00000022976	ZNF839	14	102783714	102809044	1	protein_coding	7.5318195817129	7.01124277135668	7.17920270163684	7.1861692620821	6.61948773690941	7.03070648270559	7.50267499027025	7.70150109386634	6.95169901179617
ENSG00000023041	ZDHHC6	10	114190058	114206672	-1	protein_coding	9.23404526649669	8.12068546761018	9.224269290827	9.08927620721598	7.77056065470424	9.1481124463463	9.45419564020761	9.42765393943199	9.21583531516023
ENSG00000023171	GRAMD1B	11	123396344	123498482	1	protein_coding	6.12127784945054	6.02238320960919	6.1302519822304	5.93486453849904	5.96899446733489	5.69625456699941	6.23742957882303	6.20183687967459	6.12192479594219
ENSG00000023191	RNH1	11	494512	507300	-1	protein_coding	8.28761868579754	10.0311424350673	8.45172678289395	8.67045630366042	9.78163839640824	8.72049181667432	8.09608304581026	8.43420786584481	8.24148924389745
ENSG00000023228	NDUFS1	2	206979541	207024327	-1	protein_coding	10.1370293525512	8.69156527301302	9.99459820279973	9.92830083957094	8.49626596925187	10.0087947049978	10.0152717036602	10.0501982722082	10.2390641929555
ENSG00000023287	RB1CC1	8	53535016	53658403	-1	protein_coding	9.40138242627934	8.0254627830971	9.52205674027945	9.19440327960609	8.42995900020324	9.4233045888824	10.0269186891087	9.77576744888476	9.87171615638367
ENSG00000023318	ERP44	9	102741461	102861322	-1	protein_coding	9.66792945984442	8.62815731655095	9.53912961864651	9.49382679086884	8.3746279236027	9.65901997642712	9.77398548922994	9.76872075894276	9.87765908567341
ENSG00000023330	ALAS1	3	52232102	52248343	1	protein_coding	9.5823869948906	9.52553642502889	9.54289630948382	9.55179516125473	9.32215674928137	9.55860574645462	9.85299221295859	9.87096919460946	9.84466579904119
ENSG00000023445	BIRC3	11	102188215	102210134	1	protein_coding	4.43913823925616	3.01991326672994	4.28372729905302	3.65680206406857	3.42391551440929	3.99132917049817	5.76758699432589	5.64727914651089	4.4770255360329
ENSG00000023516	AKAP11	13	42846289	42897396	1	protein_coding	9.39205841501221	8.41927355707015	9.48533651662042	9.02055626077845	8.70131938655935	9.36695246717849	9.73012872905443	9.53330047003242	9.61136929987558
ENSG00000023572	GLRX2	1	193065598	193075244	-1	protein_coding	7.73723062003773	7.59247259339801	7.63943948065114	7.52070245580447	7.46094865843958	7.67523361202447	7.71915228464425	7.65639828638899	7.71309161006695
ENSG00000023608	SNAPC1	14	62229075	62263146	1	protein_coding	7.76638901307691	7.01124277135668	7.63238569873777	7.37233232728053	6.79833274847626	7.81659075117225	7.76159719126386	7.6333068533218	8.15115296488181
ENSG00000023697	DERA	12	16064106	16190220	1	protein_coding	8.11134300553531	7.42348166741072	7.95991973075739	8.08352482039274	7.03085238879135	8.10544372241404	7.88191726066583	7.90801462503436	8.28685585414947
ENSG00000023734	STRAP	12	16035325	16056412	1	protein_coding	11.6043766471346	10.9156460742286	11.2681154615324	11.2537131118877	10.7808186087728	11.0852193535963	11.3234343693726	11.301005764382	11.6131055802427
ENSG00000023839	ABCC2	10	101542489	101611949	1	protein_coding	4.87363294324544	5.4484757798665	5.17031615250413	5.50269001947291	5.89227093351464	5.20731677613641	4.76629997682669	5.37769212160602	5.12261206387669
ENSG00000023902	PLEKHO1	1	150121373	150136916	1	protein_coding	7.55706891726436	7.74372799080103	7.88474076090433	7.83273154373923	7.91329971029048	7.57929166652819	7.20751041065179	7.60983980410723	7.89987989713102
ENSG00000023909	GCLM	1	94350761	94374966	-1	protein_coding	7.07636727980852	4.87993865408898	6.9824420126811	6.84568232160159	6.35938489150809	6.97146637375697	7.31592088594915	7.12736418758975	7.20902365687345
ENSG00000024422	EHD2	19	48216600	48246391	1	protein_coding	5.61235116393249	4.87993865408898	5.68845051627797	5.93486453849904	5.19715248917302	5.92163872636718	5.79509200306458	5.76526869853624	5.47595024657376
ENSG00000024526	DEPDC1	1	68939835	68962904	-1	protein_coding	10.2765714363976	7.9444836270967	10.4784413121724	10.0482264703538	8.65562749593629	10.4613548655057	10.6831003653918	10.4063168580197	10.8672172084023
ENSG00000025293	PHF20	20	34359896	34538303	1	protein_coding	8.85755558354508	8.31037590738584	8.75426810979485	8.82956391635473	8.4163239023331	8.74722892713183	9.31149683627053	9.34241745899635	8.85830595483603
ENSG00000025423	HSD17B6	12	57145945	57181574	1	protein_coding	5.44209770715706	5.66614068281575	5.89116647566038	4.83026213732317	5.63408633035358	5.39935994224098	4.52482358615077	5.61620982329676	4.99720610443159
ENSG00000025434	NR1H3	11	47269851	47290396	1	protein_coding	8.29764028813324	9.16352552372407	7.87281898694507	8.08352482039274	9.07556520018631	8.04447054241942	8.15033554148801	8.27920113752826	8.13635769915067
ENSG00000025708	TYMP	22	50964181	50968485	-1	protein_coding	3.92202353873139	5.85522992786511	3.4228968432557	3.88010433151575	4.91635854040508	3.63195086765559	3.87100619032758	2.88884965729292	2.54450429536666
ENSG00000025770	NCAPH2	22	50946645	50961901	1	protein_coding	8.11701357827884	9.9608220452908	8.25451103950877	8.43111050809764	9.53268846641051	8.26196765698553	8.17147789643289	8.39813145209897	8.01219358197904
ENSG00000025772	TOMM34	20	43570771	43589127	-1	protein_coding	8.9839561085135	8.85557625875992	8.98774450780023	9.14683299889596	8.8303052955148	9.09590431837919	9.01374140767095	9.18722997631553	9.06514374617992
ENSG00000025800	KPNA6	1	32573639	32642169	1	protein_coding	10.7164377570091	10.5657524148574	10.6135264489035	10.7479206318806	10.6206068748291	10.5998252727349	10.6439285949202	10.6112630367415	10.6995338382395
ENSG00000026025	VIM	10	17270258	17279592	1	protein_coding	11.8016871580519	11.0904956620913	11.7962164104018	11.7747064498971	10.9908800288714	11.828773851329	11.242705770162	11.1991977695308	12.0364640573699
ENSG00000026036	RTEL1-TNFRSF6B	20	62290653	62330037	1	protein_coding	4.02212438326699	5.32594527275205	3.66333557952997	4.16117499216496	6.17735444693116	3.52613886629477	3.97086114934094	4.48258937491169	4.20184360721677
ENSG00000026103	FAS	10	90750414	90775542	1	protein_coding	9.45833067823563	8.22723038976276	9.41924992142807	9.07240065306373	7.98894162913626	9.39540365198915	9.57216682175038	9.70000253908634	9.34799044816514
ENSG00000026508	CD44	11	35160417	35253949	1	protein_coding	5.57986997265042	4.69427617635599	5.38697376245012	5.80468007531499	4.91635854040508	5.4290212777259	5.1958053137434	5.26201883836594	6.2738591445834
ENSG00000026559	KCNG1	20	49620193	49639666	-1	protein_coding	6.33098070063071	6.75044334588785	7.12996869003137	6.87192645125342	7.61213266782284	6.94090842491574	6.59126844715143	6.93933389804948	6.36128559019963
ENSG00000027001	MIPEP	13	24304328	24463558	-1	protein_coding	6.95497744024784	7.36244646597147	6.8304737882329	6.70678404533854	7.16735260195602	6.85610726215982	6.82270166901818	6.86198430023243	6.80972001612085
ENSG00000027075	PRKCH	14	61654277	62017694	1	protein_coding	5.61235116393249	5.04440928265889	5.2462084905274	5.20530312950304	5.81123687903053	5.10077185472352	5.76758699432589	6.04735869908372	6.01814028491572
ENSG00000027847	B4GALT7	5	177027101	177037348	1	protein_coding	7.95549533097842	9.10883043393648	7.71483674765635	7.83939689830782	8.81998615311485	7.81659075117225	7.69745217427197	7.87558389185295	7.83416505800802
ENSG00000027869	SH2D2A	1	156776035	156786654	-1	protein_coding	7.08796287299549	7.16212707488989	7.00446356408259	6.80539867838218	7.13441912833652	7.12433536102268	7.14475358109569	7.17077751184552	6.95169901179617
ENSG00000028116	VRK2	2	58134786	58387055	1	protein_coding	7.744575653099	6.30784870477024	7.60382054657847	7.33508674201313	6.79833274847626	7.6055064507172	7.64551200823188	7.625526839709	7.87632846877978
ENSG00000028203	VEZT	12	95611522	95696566	1	protein_coding	9.36371927366894	7.7674643841346	9.21012576218465	9.23288103681833	8.16232555610154	9.17023533301137	9.34909646017265	9.23658553521379	9.51743156376912
ENSG00000028277	POU2F2	19	42590263	42700737	-1	protein_coding	5.24903021959192	4.87993865408898	4.81914775687625	5.07581591070535	4.56737436738641	4.94524490720649	6.15491277829742	5.82083167292599	5.20054224730061
ENSG00000028310	BRD9	5	850406	892939	-1	protein_coding	9.24444464639278	9.55311154670522	8.89942266080994	9.34953632825812	9.64801584355181	9.00528003214279	8.90433724591933	9.10289135739479	8.93154983009876
ENSG00000028528	SNX1	15	64386322	64438289	1	protein_coding	9.4426104429723	8.90990868841155	9.29297895493917	9.48535213026454	9.01352644144841	9.3611942753891	9.30194179668011	9.29415716524816	9.59883236812731
ENSG00000029153	ARNTL2	12	27485787	27576241	1	protein_coding	7.09946600977069	5.85522992786511	7.31756114157206	7.06628170024164	6.30122316273564	7.17772826179474	7.24788122865608	6.8882309928264	7.18046097623973
ENSG00000029364	SLC39A9	14	69864732	69929105	1	protein_coding	9.27773407109102	8.89920466473104	9.22661312358698	9.28752125630214	9.15159935545237	9.16583781179208	9.35834522362325	9.42765393943199	9.20878095230112
ENSG00000029534	ANK1	8	41510739	41754280	-1	protein_coding	7.97436108286065	8.65385587667529	8.19351557956586	8.19686372070969	8.76725337898393	8.25370337097703	8.42578137011722	8.31833589304216	8.00678078293297
ENSG00000029725	RABEP1	17	5185558	5289129	1	protein_coding	10.5228476241718	9.67734375493147	10.4048044589879	10.2417797835022	9.34392731139723	10.3309337920267	10.4756516938689	10.3377390178651	10.4797998359085
ENSG00000029993	HMGB3	X	150148982	150159248	1	protein_coding	9.97474433501925	9.53247977456971	9.85006761617844	9.85618690465447	9.50074202465457	9.72924981836641	9.69770537595979	9.47604622509219	9.93435470437144
ENSG00000030066	NUP160	11	47799639	47870107	-1	protein_coding	9.51311608709276	9.80324983279642	9.59098885341335	9.62498916733445	9.57011322679879	9.61292054577867	9.78945314415637	9.76163948118629	9.78899424993671
ENSG00000030419	IKZF2	2	213864429	214017151	-1	protein_coding	5.40549602312674	3.01991326672994	4.60524785170332	4.83026213732317	5.81123687903053	4.816503035193	5.38868938636263	5.22130402263404	5.04023073721554
ENSG00000030582	GRN	17	42422614	42430470	1	protein_coding	9.60071575896029	11.6362877926013	9.75908775963322	9.82294159171711	11.0929726355197	9.63376816136839	9.36524309282497	9.28924114307776	9.91570263419402
ENSG00000031003	FAM13B	5	137273649	137387650	-1	protein_coding	8.62264286216966	7.59247259339801	8.62874558221104	8.55776350996761	8.22623692845481	8.6654835088557	9.28263974535447	9.07745314592446	8.94858858212337
ENSG00000031081	ARHGAP31	3	119013220	119139561	1	protein_coding	6.05192437992356	5.85522992786511	6.04782314687551	6.03116459471175	6.11118920127506	6.02236936016611	6.21723861417704	6.32223741389542	5.70711642235446
ENSG00000031698	SARS	1	109756540	109780791	1	protein_coding	11.8900320982037	11.5135787524609	11.7163284568961	11.8583044465529	11.3204653678831	11.7767331573992	12.2044481468507	12.2988866609998	12.051000036276
ENSG00000031823	RANBP3	19	5916150	5978153	-1	protein_coding	9.48707858283429	9.92960281166955	9.53912961864651	9.53341525935631	9.58237547221632	9.58848519088819	9.3421207684459	9.36595541162461	9.61136929987558
ENSG00000032219	ARID4A	14	58765103	58840605	1	protein_coding	9.0024556857771	8.90990868841155	8.77042285480283	8.7991152791336	9.31482627314824	8.91906895355842	9.3421207684459	9.07745314592446	8.87622658929533
ENSG00000032389	TSSC1	2	3192696	3381653	-1	protein_coding	7.8841303012053	8.00564012550026	7.90829276974259	7.94823587402777	8.0608143692566	7.77099348237744	7.47743087930193	7.75239854688903	7.69301056253272
ENSG00000032444	PNPLA6	19	7598890	7626650	1	protein_coding	6.44357516763084	8.60199267616231	6.57488651352109	7.07760169768232	8.1124625972793	6.6822746839393	6.52710507123953	6.58547554047009	6.34421900941321
ENSG00000032742	IFT88	13	21140585	21265503	1	protein_coding	6.31133002290126	4.23096923924746	5.86733087770216	5.98381792242741	5.43209776948535	6.30428254060959	6.54341542167844	6.02387548039302	6.2738591445834
ENSG00000033011	ALG1	16	5083703	5137380	1	protein_coding	6.46151530642897	7.39328681490917	6.53004542300081	6.6773244065572	7.53852013153472	6.80045827369517	6.25734186042492	6.30285556986972	6.69324190255222
ENSG00000033030	ZCCHC8	12	122957417	122985518	-1	protein_coding	9.01769283189949	7.61880888884369	8.9794296914284	8.89820702557821	7.97039970090517	9.03692785862181	9.2457372473482	9.33528053054655	9.20169192607794
ENSG00000033050	ABCF2	7	150904923	150924316	-1	protein_coding	10.3554458445125	10.4421527929205	10.2715407609028	10.3507647208179	10.1379221649066	10.2080020283483	10.184716894414	10.3353562416216	10.3044968823255
ENSG00000033100	CHPF2	7	150929575	150935908	1	protein_coding	7.35115472733128	9.52553642502889	7.45983165826358	7.84603160002433	9.20808531524374	7.85533940142708	7.50267499027025	7.8690093361093	7.42732379795977
ENSG00000033122	LRRC7	1	70034081	70617628	1	protein_coding	4.9770287651368	5.04440928265889	5.20876129936911	5.02993536344638	5.72537896874136	4.9857265134761	4.92410762751144	5.13625620777246	5.41186880333839
ENSG00000033170	FUT8	14	65877310	66210839	1	protein_coding	8.22598161886062	7.45305749125786	8.02060909616325	8.0320858313237	7.13441912833652	8.17273730243594	8.30183076148695	8.11665606660186	8.07561098621207
ENSG00000033178	UBA6	4	68478370	68566897	-1	protein_coding	8.70401543615043	7.01124277135668	8.85769134159075	8.61326666928966	7.37896809526176	8.91906895355842	9.27289100591183	9.18722997631553	9.06514374617992
ENSG00000033327	GAB2	11	77926343	78129394	-1	protein_coding	8.46705575917681	8.41927355707015	8.45971894745198	8.32587358237584	8.14589531507554	8.24955340708591	8.09608304581026	8.17111690264009	8.36508533678132
ENSG00000033627	ATP6V0A1	17	40610862	40674629	1	protein_coding	9.49581006851152	9.87055158996099	9.4950907110618	9.51687864166805	9.73845820233011	9.49692372879972	9.53594429318103	9.65676186745349	9.51362012263684
ENSG00000033800	PIAS1	15	68346517	68483096	1	protein_coding	10.4528276588427	8.85557625875992	10.4636141818447	10.3319816144785	8.87085923626351	10.5883696710529	10.587040742238	10.489035253705	10.6902778556292
ENSG00000033867	SLC4A7	3	27414214	27525911	-1	protein_coding	8.01744483616711	7.7908165599338	7.70814297365126	8.2528587536964	7.77056065470424	8.0869557118887	8.07379761212431	7.91441419817922	7.85238618322226
ENSG00000034053	APBA2	15	29129629	29410518	1	protein_coding	7.70747072718287	9.21622254673308	7.71483674765635	7.9543894854826	8.53463497515707	7.97579065517483	7.78236036497964	7.5698593310576	7.69301056253272
ENSG00000034063	UHRF1	19	4903092	4962165	1	processed_transcript	7.89076588920302	8.79911730275505	8.03137439085618	7.85263592953329	8.78857833675675	8.10544372241404	8.14500118360128	8.13321126270066	7.97940790982893
ENSG00000034152	MAP2K3	17	21187984	21218552	1	protein_coding	7.66164720110261	8.70391917309671	7.45184011980293	7.70716861851736	8.14589531507554	7.61843735209146	7.59163182063865	7.36083220869023	7.54402578691027
ENSG00000034510	TMSB10	2	85132749	85133795	1	protein_coding	11.7327257306716	13.187797263741	11.5854820970791	12.0665073845316	12.7821981480536	11.6709305955578	10.7505092320222	11.1204283498411	12.0153928437292
ENSG00000034533	ASTE1	3	130732719	130746493	-1	protein_coding	7.94915152305527	7.05046884543778	7.94291519534613	7.8852115518143	6.88007461704145	8.0822964514941	8.05116252525394	8.24406515356132	8.22293547262544
ENSG00000034677	RNF19A	8	101269288	101348446	-1	protein_coding	7.44431333085596	6.37118706215405	7.49913852279133	7.56158695994811	6.46911402351818	7.81096928390372	7.91989282792755	7.82892011075025	7.94019182802343
ENSG00000034713	GABARAPL2	16	75600249	75611779	1	protein_coding	9.05065863172792	8.74035855495585	8.95701967485188	8.94839854053994	8.69003136364806	9.01019434526471	8.97217545430343	9.20561062956455	9.03355260033974
ENSG00000035115	SH3YL1	2	217730	266398	-1	protein_coding	6.16572791780651	5.66614068281575	6.53004542300081	6.26697797906683	5.72537896874136	6.56694178526221	6.29636042212144	6.20183687967459	6.16143458077514
ENSG00000035141	FAM136A	2	70523107	70529222	-1	protein_coding	9.91578025965446	8.65385587667529	9.65155320139495	9.70380896080673	8.59639925317319	9.6899756145459	9.42808097503871	9.44322826826118	9.7715459376805
ENSG00000035403	VCL	10	75757872	75879918	1	protein_coding	9.73399689610406	9.40208021020051	9.78317261993492	9.8009139204997	9.69958539343164	9.78622643330204	9.90598803366082	9.85442314056278	10.1175183782055
ENSG00000035499	DEPDC1B	5	59892739	59996017	-1	protein_coding	7.42615664266717	7.48203915896564	7.73473371752496	7.56158695994811	7.68217081728112	7.80532582685324	7.30639519897275	7.31319421948514	7.84633800897506
ENSG00000035681	NSMAF	8	59496063	59572403	-1	protein_coding	8.40351427073248	8.13899838430018	8.09433187108638	8.09471084636112	7.68217081728112	8.19879977428017	8.004798261938	8.17645159915985	8.45924287311044
ENSG00000035687	ADSS	1	244571796	244615436	-1	protein_coding	9.36848129057434	8.3264450755597	9.37978008831168	9.14683299889596	8.88082207209178	9.44705648131639	9.38574099873928	9.27439176139668	9.51362012263684
ENSG00000035862	TIMP2	17	76849059	76921469	-1	protein_coding	7.67708399454271	6.97092028182837	7.62529725918338	7.39964876647704	6.9946093716952	7.22921545611515	7.58376771746688	7.37945551595609	7.87038004439783
ENSG00000035928	RFC1	4	39289076	39367995	-1	protein_coding	10.3361278145487	9.2418663854578	10.3923317676791	10.1046469327621	9.39348300139138	10.3220686164923	10.4649883456889	10.4006299477853	10.5240449390344
ENSG00000036054	TBC1D23	3	99979844	100044095	1	protein_coding	8.81283521290885	7.36244646597147	8.84858967589035	8.47028734122141	7.83347129730602	8.99787703200276	9.18205466592998	9.28430831213688	9.28677920596297
ENSG00000036257	CUL3	2	225334867	225450110	-1	protein_coding	9.2573393345768	7.23203665566926	9.26588649334532	8.99092788166588	8.38866090716177	9.20708276696155	9.63249434393133	9.506017085542	9.55870599684339
ENSG00000036448	MYOM2	8	1993155	2113475	1	protein_coding	7.92349360687142	8.38898957020853	7.63238569873777	7.8852115518143	8.42995900020324	7.65026645525423	6.98674391881687	7.45163395698991	7.37786482426173
ENSG00000036530	CYP46A1	14	100150641	100193638	1	protein_coding	4.02212438326699	4.4811416267203	3.66333557952997	3.23963935642108	4.35508806932493	3.41194765321298	4.23464027990664	4.0889040270895	3.95440380126233
ENSG00000036549	ZZZ3	1	78028101	78149104	-1	protein_coding	10.820888327018	9.44686916730259	10.8756608405997	10.5689944504915	9.55152219704435	10.8436968032785	11.024049400396	10.8784054162451	11.0857605469431
ENSG00000036672	USP2	11	119225925	119252436	-1	protein_coding	7.29222823792345	6.97092028182837	7.39462442249356	7.50401862656143	6.88007461704145	7.11524122243544	7.52748496822762	7.55355166862232	7.2735497524228
ENSG00000037042	TUBG2	17	40811323	40819024	1	protein_coding	7.60627934358613	7.64467302347305	7.5449353575677	7.1756728607456	7.29204685855673	7.29512573689495	7.6149701532446	8.02500248235959	7.33531298002684
ENSG00000037241	RPL26L1	5	172385732	172396774	1	protein_coding	8.81980614511349	8.53442656471732	8.19830019327128	8.32587358237584	7.97039970090517	8.37295604900712	7.91989282792755	8.18706217563481	8.52129811375812
ENSG00000037280	FLT4	5	180028506	180076624	-1	protein_coding	7.92349360687142	8.69156527301302	8.06843263812686	8.10581080765952	8.27237843806313	7.97579065517483	7.73343978740967	7.75239854688903	7.51381660301332
ENSG00000037474	NSUN2	5	6599352	6633404	-1	protein_coding	9.30033871879952	9.15455246424721	9.1521229075453	9.09206970745556	9.23163257885379	8.94239556265696	9.15577312326669	9.17128656810172	9.17539667798026
ENSG00000037637	FBXO42	1	16573334	16678949	-1	protein_coding	8.54904466718099	8.74035855495585	8.58922000284701	8.64785176077968	8.6671868504951	8.85495531774883	8.91377789569524	9.06887308117429	8.75877764958982
ENSG00000037749	MFAP3	5	153418466	153600038	1	protein_coding	8.15609551191899	7.69505047539092	8.09945638836059	7.97269438583213	7.91329971029048	8.00562611439149	8.03971039916862	8.09990868907244	8.37772089616707
ENSG00000037757	MRI1	19	13875346	13885096	1	protein_coding	6.98008628260688	8.10213710319058	7.13995082467153	7.36311068845142	7.87393757496922	7.07828033641503	7.19723868829242	7.38867778763051	6.95169901179617
ENSG00000037897	METTL1	12	58162254	58166576	-1	protein_coding	7.82991737560052	8.24424726341317	7.5222186540866	7.72886942873849	8.17857078513718	7.39619577845964	7.09028674896648	7.35142962132811	7.76531345644092
ENSG00000037965	HOXC8	12	54402832	54407570	1	protein_coding	7.47112697248693	6.30784870477024	7.49136235789779	7.34448867154178	7.13441912833652	7.15127880047189	7.6379369463742	7.43392505681562	7.03913910222389
ENSG00000038002	AGA	4	178351924	178363657	-1	protein_coding	6.16572791780651	5.85522992786511	5.84309485312371	6.07700668093073	4.75239312160423	6.13463884604482	6.62231080733822	6.07046578796515	6.03950307234
ENSG00000038210	PI4K2B	4	25162263	25280714	1	protein_coding	8.24163951562984	6.09921708676474	8.02060909616325	7.78519136837281	6.52099973319178	7.85533940142708	8.06817204688678	8.0011494817145	8.41905762557404
ENSG00000038219	BOD1L1	4	13570362	13629347	-1	protein_coding	9.78118843822446	9.63280891199508	9.81467279039623	9.74875932252041	9.8235636665616	9.72477236470858	9.95100539390663	9.88243954871344	9.54383337821339
ENSG00000038274	MAT2B	5	162930120	162946342	1	protein_coding	9.38502564654935	8.90990868841155	9.23595056080741	9.45962530027706	8.65562749593629	9.35541300894818	9.19501805189828	9.33050288804206	9.33292938917624
ENSG00000038295	TLL1	4	166794410	167025047	1	protein_coding	3.57178586389619	3.54433481305423	3.54811934814973	4.46688480486242	3.42391551440929	4.06874295268428	4.06424987055919	4.25946755496367	2.95748879257497
ENSG00000038358	EDC4	16	67906926	67918406	1	protein_coding	8.36113692816338	10.1622670681252	8.23601637258736	8.61715065536563	9.9424902208641	8.23703140591881	8.27277771210974	8.36112971364203	8.40266478583334
ENSG00000038382	TRIO	5	14143811	14532235	1	protein_coding	9.92550722451118	10.5105600388212	9.8332479559108	10.0453466869465	10.4670532412276	9.96896418508956	9.99317688776365	10.0029379134892	9.70625701331615
ENSG00000038427	VCAN	5	82767284	82878122	1	protein_coding	10.732226203743	9.80897979463764	10.7279680633288	10.6706042082406	10.1748313725078	10.7818215973059	10.6664425264274	10.5733460417642	10.8116498909482
ENSG00000038532	CLEC16A	16	11038345	11276046	1	protein_coding	8.72644595293738	9.32419615937494	8.82093499912213	8.96981992122842	9.29260867833183	8.71749020696845	8.81982212662606	8.81552271976653	8.75232312307704
ENSG00000039068	CDH1	16	68771128	68869451	1	protein_coding	3.57178586389619	3.92812169141632	4.13195056822628	3.06865057566288	4.91635854040508	3.15225150368857	4.23464027990664	4.0889040270895	4.41299291247074
ENSG00000039123	SKIV2L2	5	54603588	54721409	1	protein_coding	9.42443217518028	8.46353996612454	9.349990109523	8.98793130086426	8.44346643659946	9.33597306962068	9.55013909902351	9.48467304888069	9.34155495164589
ENSG00000039319	ZFYVE16	5	79703832	79775169	1	protein_coding	8.60660910895549	7.42348166741072	8.60371854215839	8.32587358237584	7.03085238879135	8.53175687270946	8.86918318339066	8.79832450136215	8.84015991390403
ENSG00000039523	FAM65A	16	67552321	67580691	1	protein_coding	8.01744483616711	8.3264450755597	7.74784753129484	7.79207948861806	7.72704255450824	7.91943634432498	7.84291498908978	7.58598471650177	7.74595110521187
ENSG00000039560	RAI14	5	34656342	34832732	1	protein_coding	9.41064656403123	8.47799866613459	9.46364228439529	9.05532536279125	8.58425612661744	9.43978976785093	9.59581958681834	9.42317307466253	9.47101591441052
ENSG00000039600	SOX30	5	157052687	157098488	-1	protein_coding	5.92836898271924	3.01991326672994	5.54557271809103	4.98254766266582	5.72537896874136	6.27191221370223	5.87459408414482	6.28320979118533	5.20054224730061
ENSG00000039650	PNKP	19	50364461	50371166	-1	protein_coding	7.44431333085596	9.25031402938071	7.49913852279133	7.54537192655391	8.95814079405212	7.32698504355014	7.72631372270842	7.83567948715856	7.40280624695213
ENSG00000040199	PHLPP2	16	71671738	71758604	-1	protein_coding	7.98680257296566	8.00564012550026	8.08918908639178	8.07225138469632	7.91329971029048	7.83886010694612	8.13427292938569	8.36580716355111	7.99589387691389
ENSG00000040275	SPDL1	5	169010638	169031782	1	protein_coding	9.5823869948906	8.44893489272698	9.50670935321111	9.40675301671083	8.31708983143624	9.6257854595964	9.6645365493917	9.506017085542	9.76354458542498
ENSG00000040341	STAU2	8	74332604	74659943	-1	protein_coding	8.21015191703927	6.09921708676474	8.09433187108638	8.02040153049465	7.10071626006406	8.02517905977716	8.40807685238821	8.53316845884657	8.08591473151104
ENSG00000040487	PQLC2	1	19638820	19655794	1	protein_coding	7.14458273715671	7.64467302347305	7.31756114157206	7.22740746752244	7.61213266782284	7.50464372025735	7.13402347862097	7.24374249891163	7.2735497524228
ENSG00000040531	CTNS	17	3539762	3564836	1	protein_coding	6.73662812274939	7.69505047539092	7.10979479851096	7.1861692620821	7.53852013153472	6.87777941795997	6.55954343536689	6.72307165504785	7.21842025371263
ENSG00000040608	RTN4R	22	20228938	20270769	-1	protein_coding	3.92202353873139	6.54605245862304	4.60524785170332	4.46688480486242	5.72537896874136	4.67513686606986	3.76372249228241	4.48258937491169	3.27818368244035
ENSG00000040633	PHF23	17	7138347	7143041	-1	protein_coding	9.80421768022925	10.1711924212407	9.77678920287104	9.82797749073507	9.84916144294646	9.64802665228025	9.84807646390569	9.97871419782092	9.94995103329508
ENSG00000040933	INPP4A	2	99061317	99210853	1	protein_coding	8.21015191703927	9.03252057186332	8.4234003073961	8.44428801325575	8.90054368797589	8.48662999238777	8.46483958927951	8.51222526099625	8.15115296488181
ENSG00000041357	PSMA4	15	78832747	78841604	1	protein_coding	10.8372982903129	9.84288972286071	10.6445337520262	10.7093255321979	9.83385734279609	10.5900117652338	10.5308880509393	10.4804345528059	10.8046485210167
ENSG00000041802	LSG1	3	194361517	194393206	-1	protein_coding	8.2724545336777	7.33093241814098	8.07884819052488	8.3019435554666	7.35057227864221	8.0869557118887	8.5760441611522	8.56198737736209	8.52508935092431
ENSG00000041880	PARP3	3	51976361	51982883	1	protein_coding	6.58121293097161	6.65186446217251	6.41965559051648	6.6773244065572	7.10071626006406	6.48458997672156	6.35297824586457	6.43335927238718	6.41130642014816
ENSG00000041982	TNC	9	117782806	117880536	-1	protein_coding	6.72181869554897	7.51045007346153	6.99349480557922	6.60093085032249	7.70478113298779	6.51256615519783	6.42516985414729	6.79419926581528	7.28253661375227
ENSG00000041988	THAP3	1	6684926	6695646	1	protein_coding	7.80905054414429	8.52052514952172	8.07364981370456	7.94823587402777	8.17857078513718	7.94018440891099	7.70472187137761	7.8690093361093	8.00134759928373
ENSG00000042088	TDP1	14	90421283	90511106	1	protein_coding	8.37540146606186	8.38898957020853	8.21255955747582	8.49582640820862	8.77795525892802	8.46173328500821	8.46483958927951	8.46068521867523	8.37772089616707
ENSG00000042286	AIFM2	10	71857979	71892690	-1	protein_coding	5.02607439296799	5.04440928265889	3.96230847012039	5.2460056127028	5.53662416324232	4.51839867390712	4.38701559160607	4.84613141249086	4.41299291247074
ENSG00000042317	SPATA7	14	88851268	88936694	1	protein_coding	7.41699188336938	6.37118706215405	7.71483674765635	7.6400361119747	5.3194025072636	7.87163258378528	8.29702903495983	8.10551277716444	7.92878861180647
ENSG00000042429	MED17	11	93517393	93547861	1	protein_coding	8.60257267211308	7.61880888884369	8.33926124344634	8.18644512036349	6.9574323526165	8.10544372241404	8.004798261938	8.02500248235959	8.39439798288431
ENSG00000042445	RETSAT	2	85569211	85581743	-1	protein_coding	7.76638901307691	8.58873023211751	7.92570784056325	7.71443855125109	8.69003136364806	7.56600345527255	7.84291498908978	8.08863478049371	7.98492419074373
ENSG00000042493	CAPG	2	85621871	85645555	-1	protein_coding	4.76225084991081	5.19203398168218	4.48509538486525	4.98254766266582	5.06357617889644	4.46212555186504	4.92410762751144	4.84613141249086	4.5383365038467
ENSG00000042753	AP2S1	19	47341393	47354249	-1	protein_coding	9.15080291714778	10.7378263037274	8.9399807202773	9.40899515132451	10.4932664179532	9.16142684536575	9.16370797868325	9.38681614437416	9.41286188384146
ENSG00000042781	USH2A	1	215796236	216596738	-1	protein_coding	4.28647666101998	4.4811416267203	4.35401960352013	4.32211235477877	5.3194025072636	4.06874295268428	4.31283870822315	3.08314453611836	3.65555602621512
ENSG00000043039	BARX2	11	129245835	129322171	1	protein_coding	6.62962020460565	6.59992831813125	6.6040245337848	6.69212941987441	6.66632006097786	6.59337988622342	5.87459408414482	6.22261442264854	6.61001388238039
ENSG00000043093	DCUN1D1	3	182655862	182703741	-1	protein_coding	8.44016563335787	6.70199572317193	8.51061593828596	8.38629536870412	7.63585852193234	8.51110433373496	8.45193731896487	8.43865464097208	8.63793291214519
ENSG00000043143	JADE2	5	133860003	133918918	1	protein_coding	6.47923509408759	6.75044334588785	6.48376577315894	6.56920359464962	5.96899446733489	6.51256615519783	6.23742957882303	6.55303091414222	6.42760191231941
ENSG00000043355	ZIC2	13	100634026	100639018	1	protein_coding	9.68520933226668	9.98126575804693	9.69112737814875	9.59181993676307	9.65963610077639	9.63853666660018	9.260611707848	9.20821742441644	9.94288268736476
ENSG00000043514	TRIT1	1	40306723	40349183	-1	protein_coding	8.41736787596369	7.59247259339801	8.69117538292412	8.46167285421861	7.79183714081994	8.57882657685934	9.18465667850875	9.21859775562729	9.02554553021927
ENSG00000044115	CTNNA1	5	137946656	138270723	1	protein_coding	10.0193315844741	9.59351048966008	9.89791126279841	9.74166071695949	9.63040805809081	9.74554927616055	9.91385054843335	9.94941007289898	10.1897579300333
ENSG00000044446	PHKA2	X	18910418	19002716	-1	protein_coding	7.87076685736001	8.71616818339986	7.90244071499273	8.01452370098533	8.7991237644939	7.88774381090488	7.86903330472351	8.06005844192573	7.52142840840676
ENSG00000044459	CNTLN	9	17134980	17503921	1	protein_coding	8.26225581857308	6.88672821867766	8.09945638836059	7.91075260670565	7.72704255450824	7.90367710193839	8.1662212838314	8.07727207787051	7.60976880289127
ENSG00000044524	EPHA3	3	89156674	89531284	1	protein_coding	7.59819329163115	7.51045007346153	7.69466152617226	7.81930773385536	7.48727198001085	7.71791268214392	7.6379369463742	7.83567948715856	7.85840910767745
ENSG00000044574	HSPA5	9	127997132	128003609	-1	protein_coding	11.335569673405	11.411820824829	11.1849848227465	11.2679884441426	11.4698475080494	11.0968159876055	10.954094194174	10.8233574856072	11.1980731754148
ENSG00000046604	DSG2	18	29078006	29128971	1	protein_coding	10.4095862921938	9.20757229744294	10.3282976688692	10.1853445357685	9.6538376716232	10.3677753309723	10.492550791575	10.3149421583158	10.6023946850561
ENSG00000046647	GEMIN8	X	14026398	14048012	-1	protein_coding	7.06467773192316	6.30784870477024	7.08933480036888	6.93552115073186	6.9946093716952	6.90968919135797	7.05659147378629	6.86198430023243	6.97406087464412
ENSG00000046651	OFD1	X	13752832	13787480	1	protein_coding	7.91700718856113	7.67008162947084	8.07884819052488	8.00862182601801	7.81280440177572	8.01053925078504	8.61900169302086	8.48238443363194	7.91729454477512
ENSG00000046653	GPM6B	X	13789150	13956757	-1	protein_coding	7.37973931473085	7.19750528041986	7.57467836421148	7.04337170481618	6.66632006097786	7.68140846817788	7.24788122865608	7.49497792028626	7.49847144034558
ENSG00000046889	PREX2	8	68864353	69149265	1	protein_coding	6.09852846546675	5.94122605145224	6.51478323453176	6.0993928058267	6.30122316273564	6.60641944450861	6.55954343536689	6.07046578796515	6.5367904270691
ENSG00000047056	WDR37	10	1095478	1178237	1	protein_coding	7.9991376870601	8.00564012550026	7.77372288099514	7.53719555103356	8.17857078513718	7.71791268214392	7.46891705248008	7.5453281866114	7.63103383280671
ENSG00000047188	YTHDC2	5	112849380	112930982	1	protein_coding	9.05952009256011	7.98554130532263	8.99050549801579	8.81272740445389	8.76725337898393	8.79641904621525	9.16897374005376	8.97402936646127	8.75877764958982
ENSG00000047230	CTPS2	X	16606126	16731059	-1	protein_coding	8.32729405780125	8.49231389760364	8.14972463976635	8.32587358237584	8.25716131836907	8.30259354649483	8.28737736949373	8.35643704934539	8.39024674964551
ENSG00000047249	ATP6V1H	8	54628117	54756118	-1	protein_coding	8.55741012364042	7.74372799080103	8.6001075442652	8.61326666928966	7.83347129730602	8.69019093490629	8.75477144261515	8.83251833285366	9.02018268759564
ENSG00000047315	POLR2B	4	57843888	57897334	1	protein_coding	9.34451244845271	8.99279662349676	9.24753800857628	9.24548223488049	9.05811038252841	9.22198588040564	9.32571177684264	9.50389683583629	9.28677920596297
ENSG00000047346	FAM214A	15	52873514	53002014	-1	protein_coding	6.98008628260688	5.32594527275205	7.07899495264401	6.63197535886265	6.41529243445806	7.02100051911401	7.41675120895935	7.38867778763051	7.46728260577193
ENSG00000047365	ARAP2	4	35949843	36246131	-1	protein_coding	7.09946600977069	5.04440928265889	7.06858046357615	6.89770168969738	6.30122316273564	7.09687914034855	7.01040417174492	7.08260383800796	7.51381660301332
ENSG00000047410	TPR	1	186280784	186344825	-1	protein_coding	11.8060817121329	11.8693952707747	11.7847303287813	11.7894105361621	12.139038376715	11.8913743543603	12.1308010116428	11.9745823916462	11.2551125351376
ENSG00000047578	KIAA0556	16	27561454	27791690	1	protein_coding	7.57365960136409	8.10213710319058	7.49913852279133	7.61694600146627	8.17857078513718	7.75351598619953	7.75460919323358	7.67158976700984	7.4514316439946
ENSG00000047597	XK	X	37545012	37591383	1	protein_coding	5.16393647281167	4.4811416267203	5.31830727285173	4.88283043209944	5.3194025072636	5.64662189240695	4.92410762751144	5.48477536073451	5.37872809142624
ENSG00000047621	C12orf4	12	4596894	4647674	-1	protein_coding	8.42195633893061	7.05046884543778	8.61449762154647	8.46598652746382	7.37896809526176	8.6778901132947	9.12087532470589	8.94931113919207	9.0174937720972
ENSG00000047634	SCML1	X	17755588	17773105	1	protein_coding	10.3661996293317	8.79911730275505	10.1801728726474	10.0724752814563	8.81998615311485	10.1994218143967	10.4455934238485	10.3554854920663	10.4025586808908
ENSG00000047849	MAP4	3	47892182	48130769	-1	protein_coding	10.9239567678974	10.8138858721822	10.9420611162487	10.8975351370472	10.7566751366133	10.8824038435253	10.8047959006431	10.7976240535778	10.9492215411469
ENSG00000048028	USP28	11	113668596	113746292	-1	protein_coding	8.51937756589781	8.00564012550026	8.8667359465543	8.5976253090956	7.85384631175099	8.74133002206947	9.06265552753302	8.99833121122944	8.86729409733936
ENSG00000048052	HDAC9	7	18126572	19042039	1	protein_coding	6.35036731293361	6.02238320960919	5.79336607376949	5.80468007531499	6.30122316273564	5.96277873125742	6.02155106255557	5.84783076526578	5.97444163673082
ENSG00000048140	TSPAN17	5	176074388	176086058	1	protein_coding	7.44431333085596	8.27769044360067	7.36939129277962	7.60134469709501	8.27237843806313	7.30315676426629	7.6149701532446	7.45163395698991	7.39454025687777
ENSG00000048162	NOP16	5	175810949	175815976	-1	protein_coding	8.38952634417169	8.7759001849356	8.2499095527063	8.36797211647745	8.48324613639627	8.21591680928713	7.93233241519005	8.12771394523065	8.43123116414403
ENSG00000048342	CC2D2A	4	15471489	15603180	1	protein_coding	7.87746405214663	7.51045007346153	7.69466152617226	7.85921016364262	8.0608143692566	7.84986719175764	7.55187549299094	7.80844986260369	7.45937889418641
ENSG00000048392	RRM2B	8	103216730	103251346	-1	protein_coding	10.0801063304721	8.8332571080904	10.0800348807859	9.70563412402871	9.23939702720238	10.0523276810521	10.9387621630016	10.7184640552235	10.2517040281733
ENSG00000048405	ZNF800	7	126986844	127071978	-1	protein_coding	8.23121982257051	6.97092028182837	8.20306899152183	7.87226943412695	7.29204685855673	8.05877173077337	8.26296187554816	8.02500248235959	8.20413997863617
ENSG00000048471	SNX29	16	12070594	12668146	1	protein_coding	7.9299509924526	7.9444836270967	7.51456622980314	7.99674514709592	7.97039970090517	7.62485959842952	7.58376771746688	7.76661685339331	7.53653258644514
ENSG00000048649	RSF1	11	77371041	77532063	-1	protein_coding	10.7080086873437	10.4384609683015	10.5927812341989	10.5589334046836	10.5285490891319	10.5817825397341	10.7920545662086	10.655867936237	10.3963625671634
ENSG00000048707	VPS13D	1	12290124	12572099	1	protein_coding	9.57416553005566	9.2418663854578	9.37344810151939	9.43343135468431	9.37245293160437	9.43431561159664	9.6457744909697	9.75095196460552	9.37134466508306
ENSG00000048740	CELF2	10	11047259	11378674	1	protein_coding	8.70024287545369	7.29871457930871	8.81159770434597	8.44428801325575	8.1124625972793	8.9475284297786	8.97518449489397	9.04865223127588	9.13627262304317
ENSG00000048828	FAM120A	9	96214004	96328397	1	protein_coding	10.1002858615432	9.90840824165309	9.99597281572933	9.96990004901332	9.88425203998829	10.0149200762657	10.1768970627011	10.0559984292076	10.1885631854244
ENSG00000048991	R3HDM1	2	136289025	136482840	1	protein_coding	10.1314370610292	8.74035855495585	10.2089073231455	9.82797749073507	8.67865432334341	10.1390096894535	10.1236527654105	10.1606443537518	10.1825745760339
ENSG00000049089	COL9A2	1	40766159	40783488	-1	protein_coding	4.02212438326699	5.4484757798665	4.28372729905302	4.32211235477877	5.81123687903053	4.46212555186504	3.76372249228241	4.84613141249086	3.27818368244035
ENSG00000049130	KITLG	12	88886570	88974628	-1	protein_coding	8.30759275591876	6.79731675395167	8.43560839102855	8.20204494134597	7.74896568582197	8.57219562814117	8.83976966638198	8.64898582216152	9.06253741198994
ENSG00000049167	ERCC8	5	60169658	60240900	-1	protein_coding	7.17751784933579	5.66614068281575	6.91428569502883	6.88487163237018	5.96899446733489	6.85610726215982	7.03368264836224	6.79419926581528	6.95169901179617
ENSG00000049192	ADAMTS6	5	64444563	64777747	-1	protein_coding	3.69821722053179	4.69427617635599	4.71615838872421	4.77570571092377	5.3194025072636	5.06343354522153	5.42435409610606	4.79155282607726	4.34598572895835
ENSG00000049239	H6PD	1	9294834	9331396	1	protein_coding	6.59752982562026	8.00564012550026	7.19843529381392	7.04337170481618	7.81280440177572	7.22921545611515	7.20751041065179	7.24374249891163	6.83437483713611
ENSG00000049245	VAMP3	1	7831329	7841492	1	protein_coding	9.46501583611562	8.40421102456114	9.17171744663355	9.23034753536709	9.22382611676212	9.07494945657172	9.04844037067068	9.19513609129087	9.39017540238125
ENSG00000049246	PER3	1	7844380	7905237	1	protein_coding	5.54664061510248	5.04440928265889	5.20876129936911	4.83026213732317	5.53662416324232	5.48657486443037	4.9730941712386	4.67578125990952	5.44426529087691
ENSG00000049249	TNFRSF9	1	7979907	8000926	-1	protein_coding	5.44209770715706	3.92812169141632	5.20876129936911	5.50269001947291	6.11118920127506	5.20731677613641	5.92526134554727	6.15936194698075	5.16210328681438
ENSG00000049323	LTBP1	2	33172039	33624576	1	protein_coding	6.64540162953508	7.01124277135668	6.81809306968561	7.05487217838839	7.58801009666455	6.95116649317897	7.17647320703304	7.22326917658723	6.99608141107869
ENSG00000049449	RCN1	11	31833939	32127301	1	protein_coding	9.91089207317524	8.89920466473104	10.0204944798874	9.93764932094213	9.01352644144841	10.1106904497515	10.0613058919692	10.0443747023152	10.1237826174809
ENSG00000049541	RFC2	7	73645829	73668774	-1	protein_coding	10.0388802260697	10.0014238162881	9.93278072932623	9.99250272342494	9.73845820233011	9.8804866675406	9.90598803366082	10.1265988497316	10.0883472879287
ENSG00000049656	CLPTM1L	5	1317859	1345214	-1	protein_coding	9.28530837495521	10.2063516990328	9.11465003766856	9.1839668312423	9.85422694419848	9.09359097429119	9.18205466592998	9.20038286656968	9.13627262304317
ENSG00000049759	NEDD4L	18	55711599	56068772	1	protein_coding	9.14803604884704	8.41927355707015	9.27949631958942	9.17081419845241	8.3604571004406	9.20494112755481	9.267991821161	9.44543951075167	9.51743156376912
ENSG00000049769	PPP1R3F	X	49126306	49157929	1	protein_coding	3.81445593921183	5.85522992786511	4.35401960352013	4.16117499216496	4.35508806932493	4.14221347180517	4.31283870822315	4.5499024336796	3.12672881026036
ENSG00000049860	HEXB	5	73935848	74018472	1	protein_coding	9.65239387074514	9.29182583236521	9.47748539779126	9.40899515132451	9.04044179426357	9.4379673560274	9.55818814786505	9.33050288804206	9.65181143356148
ENSG00000049883	PTCD2	5	71616194	71656052	1	protein_coding	7.3219923162853	6.17216508686098	7.60382054657847	7.30650763666958	5.81123687903053	7.48359650785941	7.81631510000888	7.81530560159396	7.35248461545107
ENSG00000050130	JKAMP	14	59951161	59972128	1	protein_coding	7.78787746438915	6.79731675395167	7.84257628693753	7.43528428289296	7.23104649965489	7.68755700802346	7.35340686930059	7.46040755311289	7.73289697986329
ENSG00000050165	DKK3	11	11984653	12031316	-1	protein_coding	3.57178586389619	0	3.66333557952997	3.39249290892324	4.91635854040508	3.41194765321298	4.06424987055919	3.54572054529764	3.54039536557293
ENSG00000050344	NFE2L3	7	26191860	26226745	1	protein_coding	7.01694871677613	6.54605245862304	7.10979479851096	7.22740746752244	6.66632006097786	7.49064641752667	7.45173717112411	7.10515759492189	7.03913910222389
ENSG00000050405	LIMA1	12	50569571	50677329	-1	protein_coding	7.56538810784721	6.54605245862304	7.68787326405876	7.3538297259433	7.19955102695343	7.53905411766172	7.92612602900524	7.91441419817922	7.81571085451313
ENSG00000050426	LETMD1	12	51441745	51454207	1	protein_coding	8.71900779590013	9.67734375493147	8.63228569419639	8.88215720049952	9.5136056141953	8.5145670199235	8.41695626945077	8.62966906318379	8.98207401412876
ENSG00000050438	SLC4A8	12	51785101	51902980	1	protein_coding	5.07350734752845	4.87993865408898	5.00539047883913	4.93355041682314	5.63408633035358	4.57255898510537	4.92410762751144	3.54572054529764	4.1239856183272
ENSG00000050555	LAMC3	9	133884469	133969860	1	protein_coding	5.40549602312674	6.92943831782236	5.09020877530355	5.36164569863587	6.17735444693116	5.33814261472182	5.23650041159052	5.41427681218162	5.31007147091302
ENSG00000050748	MAPK9	5	179660143	179719099	-1	protein_coding	9.3420935159251	8.04501676444473	9.25444606603881	9.10318992985633	8.48324613639627	9.15921629445821	9.52776982533433	9.33766343173561	9.0174937720972
ENSG00000050767	COL23A1	5	177664619	178017556	-1	protein_coding	2.68828095245606	5.4484757798665	2.96485210684451	4.07343141768203	4.91635854040508	4.2121230516294	3.23091280598574	3.08314453611836	3.41523850651613
ENSG00000050820	BCAR1	16	75262928	75301951	-1	protein_coding	8.65808026206602	9.39447830852645	8.68777703289609	8.82285287134921	9.24711991161722	8.61476182621566	8.59572901532207	8.32315393077376	8.85529742032178
ENSG00000051009	FAM160A2	11	6232565	6255941	-1	protein_coding	8.24682127674646	9.34800600462906	8.28631694406658	8.242838162177	9.37949707138062	8.0822964514941	7.92612602900524	8.00714980648844	8.01758614881118
ENSG00000051108	HERPUD1	16	56965960	56977798	1	protein_coding	9.86107708320597	9.5801694779738	9.93708074592075	9.90783555887414	9.18414733380031	9.98527818356482	9.67567777127295	9.6023094227152	10.1945270388969
ENSG00000051128	HOMER3	19	19040010	19052070	-1	protein_coding	4.57718029982967	5.56140933559584	4.54642209435124	4.5984452735748	4.75239312160423	4.86070586388125	4.65060814482135	4.5499024336796	4.34598572895835
ENSG00000051180	RAD51	15	40986972	41024354	1	protein_coding	8.25198449300009	7.56564657707852	7.848675756995	8.18644512036349	7.83347129730602	7.91420236754902	7.79603830502803	7.55355166862232	8.01219358197904
ENSG00000051341	POLQ	3	121150278	121264853	-1	protein_coding	9.21566400075326	8.65385587667529	9.06049700588477	9.00877782478853	8.84055115222444	9.27603034372503	9.23573505211689	9.25435179901402	9.16084920862433
ENSG00000051382	PIK3CB	3	138372860	138553780	-1	protein_coding	7.89076588920302	7.53831228162654	7.74130552460664	7.84603160002433	7.46094865843958	7.88239336825141	7.99297058086513	8.0484675119552	7.92878861180647
ENSG00000051523	CYBA	16	88709691	88717560	-1	protein_coding	6.27120699224706	8.93108138776558	6.43595219433462	6.93552115073186	8.30233946346534	6.30428254060959	5.82208242362079	5.51877349014831	6.66602924603685
ENSG00000051596	THOC3	5	175344876	175461683	-1	protein_coding	6.78016556033467	7.69505047539092	6.741490971097	6.7498753920201	7.13441912833652	6.8117611205302	6.69711450288028	6.48586711281402	6.34421900941321
ENSG00000051825	MPHOSPH9	12	123636867	123728561	-1	protein_coding	9.65823933896335	8.44893489272698	9.58186394366343	9.43783017235819	8.48324613639627	9.71727892297794	9.9722452249911	9.93531864227073	9.76514840992773
ENSG00000052126	PLEKHA5	12	19282648	19529334	1	protein_coding	8.7810423572057	7.96515851891043	8.80219958359508	8.7146298331413	8.00724827197356	8.78499488025692	8.83646417083764	8.64898582216152	8.7969098952314
ENSG00000052723	SIKE1	1	115312100	115323306	-1	protein_coding	9.19972005490376	8.15708175582804	9.41514568822602	9.34251529973128	8.4025587068381	9.33205344915211	9.39700412696308	9.28924114307776	9.59703245116142
ENSG00000052749	RRP12	10	99116115	99161127	-1	protein_coding	8.98705589189656	10.4458351943509	8.97664740253347	9.39095974169145	10.2764418187002	9.17023533301137	9.16897374005376	9.27439176139668	8.89685647545097
ENSG00000052795	FNIP2	4	159690290	159829201	1	protein_coding	7.68474088991558	7.12585945816929	7.97672617232845	7.48713960016212	7.79183714081994	7.72390791725635	7.69745217427197	7.71622737025515	8.06523312176332
ENSG00000052802	MSMO1	4	166248775	166264312	1	protein_coding	8.78460969364998	8.10213710319058	8.88762209115115	8.71099992795411	8.3604571004406	8.89535897469689	8.60352836242489	8.50799988951753	8.61677007821914
ENSG00000052841	TTC17	11	43380482	43516483	1	protein_coding	9.96534480215563	8.81058723706572	9.80999138800726	9.92360378394703	9.20015003884352	10.0403663618104	10.01673272933	9.87589623179677	9.94004562381213
ENSG00000052850	ALX4	11	44281994	44331716	-1	protein_coding	6.46151530642897	7.53831228162654	6.87896077907623	7.08883356468011	7.46094865843958	6.89913082708467	6.74020308998315	6.55303091414222	6.65222797970001
ENSG00000053108	FSTL4	5	132532147	132948255	-1	protein_coding	4.64154472100655	4.69427617635599	4.6617686710445	5.12028222594093	4.75239312160423	5.10077185472352	4.76629997682669	5.26201883836594	4.85985247357111
ENSG00000053254	FOXN3	14	89591215	90085493	-1	protein_coding	9.58852249247068	8.72831407005404	9.40483373076256	9.29481439719198	8.93919611027404	9.50216582779531	9.78945314415637	9.62394720978033	9.85675083884432
ENSG00000053371	AKR7A2	1	19630459	19638640	-1	protein_coding	7.33177876459333	9.25031402938071	7.11991700662493	7.60916643824134	8.8303052955148	7.25428599828664	6.62231080733822	6.9267268701168	7.72632535356398
ENSG00000053372	MRTO4	1	19578033	19586622	1	protein_coding	9.15080291714778	9.08068511402073	9.2405967140455	9.15487110548996	8.81998615311485	9.1256450280751	9.0541432521634	8.90179105272205	9.31333122712721
ENSG00000053501	USE1	19	17326155	17330638	1	protein_coding	9.30282862229981	9.42464849281841	8.94568276090526	8.99690243532333	8.49626596925187	8.60504973706324	8.48609022286522	8.64514310608924	9.30232721114364
ENSG00000053524	MCF2L2	3	182895831	183146566	-1	protein_coding	4.9770287651368	5.94122605145224	4.13195056822628	5.50269001947291	6.17735444693116	4.34253286026898	5.31460075885458	4.48258937491169	4.65365522552071
ENSG00000053702	NRIP2	12	2934514	2944710	-1	protein_coding	5.40549602312674	4.87993865408898	5.6329855804556	5.7205295541003	6.17735444693116	5.74423637801844	5.1958053137434	5.17940672750689	5.31007147091302
ENSG00000053747	LAMA3	18	21269407	21535030	1	protein_coding	8.91075855290159	9.40964226552333	9.00696138898005	9.02640961342855	9.29260867833183	8.84948164827057	9.04271485655621	9.06312455747121	8.15605119340909
ENSG00000053770	AP5M1	14	57735627	57756797	1	protein_coding	7.51473779995816	6.37118706215405	7.55988350830578	7.15444814076236	6.41529243445806	7.55931316843706	7.6149701532446	7.84240734187728	7.49073721499081
ENSG00000053900	ANAPC4	4	25378835	25420120	1	protein_coding	7.09946600977069	6.79731675395167	7.29093065061553	6.93552115073186	6.66632006097786	7.18643807820363	7.68280195308021	7.11630361753163	7.31793449522538
ENSG00000054116	TRAPPC3	1	36602173	36615098	-1	protein_coding	8.63059340695141	8.86660767269519	8.79273983919255	8.68162713232541	9.04930313647714	8.77924869331302	8.58000267783669	8.61009015119374	8.68613805557385
ENSG00000054118	THRAP3	1	36690017	36770958	1	protein_coding	11.1039182322737	10.6479736539074	10.9703082264804	11.0696809301168	10.7861293938845	11.0378775560333	11.0392247463658	11.0832802223195	10.8046485210167
ENSG00000054148	PHPT1	9	139743176	139745488	1	protein_coding	10.7285267896753	12.6295999348773	10.5324873602237	10.9767579842937	12.0969223783431	10.5610017403393	10.6514723440065	11.0690096772244	11.1017159532661
ENSG00000054267	ARID4B	1	235294949	235491534	-1	protein_coding	10.6843328604909	10.698237965248	10.6268969786075	10.4896515712912	10.9723631572339	10.5254017050185	10.9287082486622	10.770541656247	10.4491982808347
ENSG00000054277	OPN3	1	241753404	241840678	-1	protein_coding	4.11572813071491	5.32594527275205	4.04962154592663	4.39631378276291	5.19715248917302	5.10077185472352	4.52482358615077	4.5499024336796	4.20184360721677
ENSG00000054282	SDCCAG8	1	243419320	243663394	1	protein_coding	9.0357674916367	7.90222317450965	8.98497822354409	8.87244089499109	8.6671868504951	9.00034892195542	9.4014848722734	9.24422645382991	8.93154983009876
ENSG00000054392	HHAT	1	210501596	210849638	1	protein_coding	7.744575653099	8.19258238830485	7.53740279744963	7.75730522790045	7.87393757496922	7.49064641752667	7.88191726066583	7.83567948715856	7.7717102539687
ENSG00000054523	KIF1B	1	10270863	10441661	1	protein_coding	10.0786540768635	9.78009965980974	10.0670144114217	10.149588091054	9.92333752587968	10.100357892755	10.3375056630559	10.2732264290011	10.2789033785104
ENSG00000054611	TBC1D22A	22	47158518	47571336	1	protein_coding	7.73723062003773	8.19258238830485	7.70141799724225	7.92335554709302	8.0608143692566	7.72390791725635	7.5758605121624	7.75239854688903	7.73943880740494
ENSG00000054654	SYNE2	14	64319683	64693165	1	protein_coding	9.91578025965446	9.46149506225692	9.90231631510368	9.98350410277336	9.32945016675991	9.90047554596026	10.2947895490713	10.1538992236695	9.63962252953079
ENSG00000054690	PLEKHH1	14	68000018	68056329	1	protein_coding	7.62231674185209	8.21001040054712	7.74784753129484	7.75024864983334	7.87393757496922	7.63125338239542	7.76159719126386	7.71622737025515	7.43540459039552
ENSG00000054793	ATP9A	20	50213053	50385173	-1	protein_coding	8.41736787596369	8.8219667001593	8.33926124344634	8.36335470885532	8.96752065610264	8.23703140591881	8.64190490221391	8.53316845884657	8.55506583574494
ENSG00000054965	FAM168A	11	73111532	73309234	-1	protein_coding	9.29534598285146	9.05197976771929	9.39861099053991	9.24548223488049	9.30005262499974	9.3222075534041	9.18725400660327	9.24929800931143	9.2710618118896
ENSG00000054967	RELT	11	73087309	73108519	1	protein_coding	7.00476559255629	8.19258238830485	7.04752319562636	6.93552115073186	7.58801009666455	6.85610726215982	6.66765679869742	7.03641018822962	7.2735497524228
ENSG00000054983	GALC	14	88304164	88460009	-1	protein_coding	4.28647666101998	0	2.96485210684451	3.23963935642108	5.19715248917302	3.41194765321298	2.86620840955192	2.88884965729292	3.54039536557293
ENSG00000055044	NOP58	2	203130439	203168389	1	protein_coding	11.4910390785375	11.0857831338835	11.2698210920284	11.1543087419488	11.0560790614196	11.197193012749	11.7252841735297	11.4701886524679	11.3596601584538
ENSG00000055070	SZRD1	1	16679070	16724640	1	protein_coding	10.4313689766473	10.5992052879409	10.4506395744716	10.4790196061963	10.3283284866502	10.3081691449108	10.0384724000781	10.1965329337018	10.2494140979442
ENSG00000055118	KCNH2	7	150642049	150675403	-1	protein_coding	4.36482578142835	5.4484757798665	3.77002704354303	4.83026213732317	5.3194025072636	3.52613886629477	4.70961343744368	4.0889040270895	4.27571410548042
ENSG00000055130	CUL1	7	148395006	148498128	1	protein_coding	9.94795164000206	9.15455246424721	9.88312985037347	9.74698794292773	9.24711991161722	9.79621901169477	10.1545078841123	10.0803922122849	10.0454351892541
ENSG00000055147	FAM114A2	5	153369688	153418496	-1	protein_coding	8.72644595293738	7.74372799080103	8.45971894745198	8.54558698891064	7.56347731561296	8.52833524861574	8.37656132385439	8.26924929818272	8.52887065126102
ENSG00000055163	CYFIP2	5	156693089	156822606	1	protein_coding	11.0750766116413	11.0523572511728	10.9793707250904	10.9962749836799	11.0604687710096	10.9988527780561	11.0747267330064	11.084699543733	10.9881962145886
ENSG00000055332	EIF2AK2	2	37326353	37384208	-1	protein_coding	10.3780550125605	9.09012802812343	10.3649318965644	10.2240614332851	9.0928113582427	10.3051731841114	10.3903090252997	10.3257855862833	10.4924420479868
ENSG00000055483	USP36	17	76783463	76837523	-1	protein_coding	10.3165475968391	10.5758699758585	10.4079058556684	10.2716568281202	10.3535884041136	10.2738450592836	10.182114990535	10.1939049211845	10.2608275741318
ENSG00000055609	KMT2C	7	151832010	152133090	-1	protein_coding	11.6417359533858	11.0329031806591	11.7382598176669	11.502859972107	10.9080536728892	11.7626054563246	11.8905871501883	11.8796583738424	11.5829596111071
ENSG00000055732	MCOLN3	1	85483765	85514182	-1	protein_coding	8.2724545336777	7.36244646597147	8.4234003073961	8.16006461578059	7.16735260195602	8.34210668552751	8.49030304398242	8.28415143177457	8.32650077528231
ENSG00000055917	PUM2	2	20448452	20551995	-1	protein_coding	10.5228476241718	10.0014238162881	10.2475053648077	10.2960902570524	9.96607897629594	10.336813788875	10.3514678585709	10.2083001058828	10.4797998359085
ENSG00000055950	MRPL43	10	102729215	102747272	-1	protein_coding	9.33967052081816	10.0840857947828	9.33268694720644	9.39322653655614	9.72745815138876	9.44342769979423	9.02540070405528	9.18987016493577	9.57342685805573
ENSG00000056050	C4orf27	4	170650616	170679104	-1	protein_coding	8.43108971503298	6.54605245862304	8.29527702457549	8.18644512036349	7.29204685855673	8.36913576116428	8.43455281486844	8.18176664206448	8.3480639123972
ENSG00000056097	ZFR	5	32354456	32444867	-1	protein_coding	11.2992451692426	10.1532861536554	11.3553096231626	11.2125889299434	10.4200019184956	11.2391341487814	11.528865325341	11.3070983989678	11.3791667764673
ENSG00000056277	ZNF280C	X	129336685	129402873	-1	protein_coding	9.10588334525158	8.24424726341317	9.29967331463125	9.10871806255869	8.14589531507554	9.51605234604015	9.31862181404365	9.24929800931143	9.66389821930914
ENSG00000056291	NPFFR2	4	72897521	73013784	1	protein_coding	4.36482578142835	3.54433481305423	3.4228968432557	4.16117499216496	0	4.72381438101694	5.02047186146793	4.1767049469483	3.76219984045602
ENSG00000056487	PHF21B	22	45277042	45405880	-1	protein_coding	7.28216883885527	7.61880888884369	7.32632984347324	7.57762176974986	7.26186905896859	7.07828033641503	7.42557756025962	7.80844986260369	7.51381660301332
ENSG00000056558	TRAF1	9	123664671	123691451	-1	protein_coding	4.43913823925616	4.87993865408898	4.76857188777886	5.28559120305682	4.91635854040508	3.82280144025538	5.15392889825292	5.3401555035438	3.86150026831898
ENSG00000056586	RC3H2	9	125606835	125667620	-1	protein_coding	9.98253076746551	9.08068511402073	9.84702404543408	9.93298265236538	9.18414733380031	10.0014097641715	10.1650872628066	10.1196922652308	10.200466340283
ENSG00000056661	PCGF2	17	36890150	36906070	-1	protein_coding	9.0024556857771	8.60199267616231	9.29521386139293	8.93601341386496	8.44346643659946	9.20494112755481	8.76523961448688	8.75975089248178	9.22285535199486
ENSG00000056736	IL17RB	3	53880607	53899827	1	protein_coding	7.24121481184632	7.36244646597147	7.62529725918338	7.56158695994811	7.26186905896859	7.53905411766172	7.59163182063865	7.92712880639594	7.26450655888979
ENSG00000056998	GYG2	X	2746829	2800859	1	protein_coding	6.47923509408759	6.75044334588785	6.57488651352109	6.60093085032249	6.61948773690941	6.45606054905306	6.49392053524212	6.63281411073851	6.50642774894491
ENSG00000057019	DCBLD2	3	98514785	98620533	-1	protein_coding	8.60257267211308	8.04501676444473	8.60732052445445	8.62102421314379	8.3604571004406	8.4971698759807	8.70125998257729	8.54146134556858	8.91719551762253
ENSG00000057252	SOAT1	1	179262925	179327815	1	protein_coding	8.88107365747299	8.12068546761018	8.61449762154647	8.53330682112823	8.1292757993752	8.70542092539493	8.88846423532067	8.7237658969076	8.86430426742202
ENSG00000057294	PKP2	12	32943679	33049774	-1	protein_coding	6.96758648541147	6.49008635417871	7.23614798714148	7.31609704716531	6.17735444693116	7.13337253291789	7.35340686930059	7.43392505681562	7.38622663336978
ENSG00000057468	MSH4	1	76262567	76378923	1	protein_coding	4.11572813071491	4.69427617635599	4.35401960352013	4.39631378276291	3.80494970082043	4.90359452432272	4.06424987055919	4.61421431764515	4.59714777728547
ENSG00000057608	GDI2	10	5807186	5884095	-1	protein_coding	10.813922634467	9.6392558214716	10.652400498486	10.5879192673994	9.47466555712503	10.686801868364	10.5329315957234	10.5864300981625	11.067028466796
ENSG00000057704	TMCC3	12	94960900	95044338	-1	protein_coding	6.76579857313205	5.56140933559584	7.04752319562636	6.97237446830052	6.41529243445806	7.16014927546514	7.32538408997377	7.21292252296684	7.19956545643122
ENSG00000057757	PITHD1	1	24104895	24114722	1	protein_coding	8.63850037711977	9.25031402938071	8.63581714064827	8.7991152791336	9.10135773734595	8.711468187277	8.91377789569524	8.88885015466752	9.06774538032612
ENSG00000057935	MTA3	2	42721709	42984087	1	protein_coding	9.36610224691618	8.13899838430018	9.2172148585299	9.09206970745556	8.0608143692566	9.20494112755481	9.4756024752455	9.47388143474884	9.45917485776299
ENSG00000058056	USP13	3	179370543	179507189	1	protein_coding	8.2724545336777	7.19750528041986	8.2219880988771	8.18120746897187	7.93258523849835	8.41432479838587	7.99297058086513	8.15499342434057	8.43929016126681
ENSG00000058063	ATP11B	3	182511288	182639423	1	protein_coding	8.52365325732764	7.98554130532263	8.66376176722174	8.5209212269763	7.70478113298779	8.80492819288469	8.92627009254285	8.74904932398058	8.76520342753011
ENSG00000058085	LAMC2	1	183155373	183214035	1	protein_coding	4.81901652518297	3.54433481305423	4.71615838872421	4.83026213732317	5.63408633035358	4.77090294971642	4.58908628213735	4.33773883567507	4.59714777728547
ENSG00000058091	CDK14	7	90095738	90839905	1	protein_coding	8.07684338448228	7.29871457930871	7.88474076090433	7.76432745843403	7.06620718611367	7.98080627666506	8.33500267266178	8.16038796357557	8.25524964334418
ENSG00000058262	SEC61A1	3	127770484	127790526	1	protein_coding	10.3578425112881	11.0353493340321	10.2985282334794	10.3955494303649	10.8610165313777	10.3081691449108	10.4060033973502	10.4565147813305	10.4230222852869
ENSG00000058272	PPP1R12A	12	80167343	80329240	-1	protein_coding	10.2664018857297	9.79172118064509	10.1643660660228	10.1101694959916	10.2497814890965	10.3309337920267	10.5761818825545	10.3857382069362	10.2321227746002
ENSG00000058404	CAMK2B	7	44256749	44374176	-1	protein_coding	4.76225084991081	5.32594527275205	4.54642209435124	4.98254766266582	5.89227093351464	4.94524490720649	5.1958053137434	5.17940672750689	4.5383365038467
ENSG00000058453	CROCC	1	17066768	17299474	1	protein_coding	6.83624414381129	8.67910467125398	7.18885104623983	7.39060063394006	8.28743672594255	7.30315676426629	6.69711450288028	6.58547554047009	6.67969973526375
ENSG00000058600	POLR3E	16	22308730	22346424	1	protein_coding	9.20505430577634	9.8316747406335	9.32395691566805	9.237934731494	9.76020984248093	9.31030308942895	9.0541432521634	9.15516499649577	9.10114649664619
ENSG00000058668	ATP2B4	1	203595689	203713209	1	protein_coding	9.66406121823472	9.95049051589379	9.54477597343088	9.54976447523655	9.96139197933613	9.52638021581185	9.57017814166968	9.4586362615497	9.61670909849602
ENSG00000058673	ZC3H11A	1	203764782	203823252	1	protein_coding	10.3263709232115	9.44686916730259	10.2578553196196	10.2765767303581	9.65963610077639	10.3475319322159	10.7068271305454	10.6926340166806	10.5852467714423
ENSG00000058729	RIOK2	5	96496571	96518964	-1	protein_coding	8.2571292966569	6.75044334588785	8.19830019327128	8.21747788473621	7.77056065470424	8.20738367753399	8.39914244617779	8.38896960604944	8.56982369748361
ENSG00000058799	YIPF1	1	54317392	54356407	-1	protein_coding	7.71496844987267	6.84271503833599	7.56729990135485	7.47006075495272	6.88007461704145	7.51159177215238	7.59945328903028	7.44280667854747	7.65198996806209
ENSG00000058804	NDC1	1	54231133	54304533	-1	protein_coding	10.0699097212548	9.34011297039532	9.96682726316963	9.79749499655309	8.78857833675675	9.92279977514188	9.85952059808317	9.67760394862557	10.1237826174809
ENSG00000059122	FLYWCH1	16	2961938	3001209	1	protein_coding	8.15057678058384	9.40964226552333	8.48343317867656	8.50003930845451	9.27760455781218	8.29455937450823	8.29702903495983	8.51222526099625	8.23224218438949
ENSG00000059145	UNKL	16	1413206	1464752	-1	protein_coding	7.30221798178277	8.26106575732479	7.57467836421148	7.68513639645329	8.22623692845481	7.71189242935135	7.19723868829242	7.38867778763051	7.20902365687345
ENSG00000059377	TBXAS1	7	139476850	139720125	1	protein_coding	4.76225084991081	6.75044334588785	4.20983394643471	4.77570571092377	5.19715248917302	4.06874295268428	4.4575644122133	4.41198126615504	4.41299291247074
ENSG00000059573	ALDH18A1	10	97365696	97416463	-1	protein_coding	10.245845169094	10.5035101291443	10.085210342639	10.1918699376459	10.6558458544083	10.1129765584713	10.1358052175644	10.2569520101286	10.3121969394852
ENSG00000059588	TARBP1	1	234527059	234614849	-1	protein_coding	8.59039515603288	8.31037590738584	8.42748115768601	8.5897405734287	8.57200992347533	8.5180214150376	8.84635802326302	8.7844167714383	7.7197236557909
ENSG00000059691	PET112	4	152591656	152682175	-1	protein_coding	7.70747072718287	7.7908165599338	7.86682095174024	7.87226943412695	7.95161636045792	7.84437414668662	7.31592088594915	7.48641267919332	7.73943880740494
ENSG00000059728	MXD1	2	70124820	70170077	1	protein_coding	8.98084965057335	7.53831228162654	8.91403891914649	8.90457729237356	8.33169091408152	9.00528003214279	9.29954311588795	8.92732973255086	8.91141356274153
ENSG00000059758	CDK17	12	96672039	96794338	-1	protein_coding	8.2571292966569	7.61880888884369	8.1248094419392	8.0320858313237	7.77056065470424	8.06822770020774	8.35823844584301	8.16576240661791	8.62385890517755
ENSG00000059769	DNAJC25	9	114393632	114432508	1	protein_coding	8.24682127674646	6.54605245862304	7.84257628693753	7.70716861851736	6.79833274847626	7.84986719175764	8.38563622953732	8.09990868907244	7.99589387691389
ENSG00000059804	SLC2A3	12	8071826	8088871	-1	protein_coding	5.20711063542125	4.87993865408898	5.51521714609046	5.50269001947291	5.53662416324232	4.94524490720649	5.52634497702301	5.13625620777246	5.12261206387669
ENSG00000059915	PSD	10	104162376	104181296	-1	protein_coding	4.81901652518297	5.04440928265889	5.38697376245012	5.39822043162977	6.66632006097786	4.62475941464792	4.58908628213735	4.48258937491169	4.5383365038467
ENSG00000060069	CTDP1	18	77439801	77514510	1	protein_coding	6.80847731172944	7.64467302347305	6.85492097168075	6.93552115073186	7.79183714081994	6.93057689553959	6.54341542167844	6.93933389804948	6.55173545269879
ENSG00000060138	YBX3	12	10851683	10875911	-1	protein_coding	12.5475303164984	11.037791346863	12.4349942849833	12.3311419112875	11.1121291539484	12.3256651176514	12.0200652589914	12.0063833125146	12.5011051255526
ENSG00000060237	WNK1	12	861759	1020618	1	protein_coding	11.8446145384279	11.2694670291914	11.8879190280382	11.7301214267525	11.1721803903956	11.8010399377015	11.4852062279286	11.5422076770503	11.8964027526924
ENSG00000060339	CCAR1	10	70480769	70552134	1	protein_coding	11.0307033896297	10.6479736539074	11.0251955168771	11.0668436972196	10.8884351510097	10.988306898932	11.1358363627809	11.0371085748137	10.6050837152383
ENSG00000060491	OGFR	20	61436187	61445352	1	protein_coding	7.01694871677613	8.08334715783577	7.16948939689998	7.28713545216152	7.81280440177572	7.29512573689495	7.45173717112411	7.37017391243386	7.06019544214741
ENSG00000060642	PIGV	1	27113963	27124889	1	protein_coding	5.79323247571043	6.24160141706348	5.79336607376949	5.83167374422758	5.96899446733489	5.36907595555857	5.42435409610606	5.13625620777246	5.37872809142624
ENSG00000060656	PTPRU	1	29563028	29653325	1	protein_coding	9.72845103561	11.3985812018027	9.93564883062732	10.1970690914395	11.3566110676353	9.87241291989496	9.65706098022738	9.96952440693414	9.94854013184914
ENSG00000060688	SNRNP40	1	31732417	31769662	-1	protein_coding	9.91415270372501	10.3895872171705	9.88609827335596	9.90783555887414	10.0390712070788	9.93964115836108	9.87571347353878	10.1430409882536	10.0348371649517
ENSG00000060749	QSER1	11	32914724	33014862	1	protein_coding	10.7183042144247	8.86660767269519	10.8666721893778	10.5938443153196	9.23163257885379	10.8333357491172	11.0167665541381	10.8165399931808	11.1589576052138
ENSG00000060971	ACAA1	3	38144620	38178733	-1	protein_coding	6.59752982562026	8.37360580471392	7.13995082467153	7.21720789742758	8.25716131836907	6.84514786423665	7.02209036051608	7.10515759492189	7.44344037286232
ENSG00000060982	BCAT1	12	24964295	25102393	-1	protein_coding	8.43563481119903	7.56564657707852	8.45172678289395	8.14937584834206	7.93258523849835	8.44368314477651	8.79619596169325	8.79138739533031	8.36084877095785
ENSG00000061273	HDAC7	12	48176505	48226915	-1	protein_coding	7.26183714157914	8.47799866613459	7.59659000248084	7.52897257221745	8.04317906855707	7.31908593208557	7.41675120895935	7.46912811590029	7.38622663336978
ENSG00000061337	LZTS1	8	20103676	20161474	-1	protein_coding	5.64411713869387	6.49008635417871	5.31830727285173	5.9097505130828	5.63408633035358	5.36907595555857	5.3521206167723	5.82083167292599	5.5670322745399
ENSG00000061455	PRDM6	5	122424816	122529960	1	protein_coding	8.54904466718099	7.61880888884369	8.54482910343298	8.39084004903929	7.61213266782284	8.42907864932032	8.23812606173849	8.24406515356132	8.70297114604141
ENSG00000061656	SPAG4	20	34203814	34208971	1	protein_coding	3.92202353873139	6.17216508686098	2.28982665776956	3.39249290892324	5.63408633035358	3.90952471827177	3.97086114934094	3.67194925111874	3.12672881026036
ENSG00000061676	NCKAP1	2	183773843	183903586	-1	protein_coding	9.79893577415442	8.62815731655095	9.92990691483311	9.67615075297482	9.04044179426357	9.96896418508956	10.1031683942304	9.91949835775565	10.101102908239
ENSG00000061794	MRPS35	12	27863706	27909228	1	protein_coding	9.48269294292778	7.51045007346153	9.36070013981728	9.4112338067775	7.37896809526176	9.3897581245914	9.46279652799781	9.45644516900527	9.7457838285559
ENSG00000061918	GUCY1B3	4	156680144	156728743	1	protein_coding	6.87691737335449	6.37118706215405	6.78030037387046	6.96019433141193	6.57108400306067	7.16014927546514	7.34412629080819	7.22326917658723	7.30916611517432
ENSG00000061936	SFSWAP	12	132195626	132284282	1	protein_coding	10.4427027957661	10.1532861536554	10.3659954166713	10.3449212268018	10.1337622406254	10.3649007495574	10.2420524155033	10.3027975398648	10.3198561174255
ENSG00000061938	TNK2	3	195590235	195638816	-1	protein_coding	7.00476559255629	8.61513431060924	7.50687299855305	7.63238039667645	8.69003136364806	7.46223768999063	7.21770951695255	7.64874213492919	6.92898507434548
ENSG00000061987	MON2	12	62860597	62991363	1	protein_coding	8.99014902934304	8.52052514952172	9.07877480386627	9.23541009701267	8.60844102386551	9.3897581245914	9.58601135109726	9.46518964333385	9.04416003062291
ENSG00000062038	CDH3	16	68670092	68756519	1	protein_coding	5.3293832470742	5.56140933559584	5.54557271809103	5.2460056127028	5.63408633035358	5.33814261472182	5.65200256928935	5.67769345416072	4.41299291247074
ENSG00000062194	GPBP1	5	56469775	56560506	1	protein_coding	10.2714956216845	8.99279662349676	10.4006588649665	10.1046469327621	9.40733464823044	10.4871395458969	10.7041092578214	10.6191201420766	10.4630987692793
ENSG00000062282	DGAT2	11	75470557	75512579	1	protein_coding	4.50980968293602	6.70199572317193	4.28372729905302	4.98254766266582	5.3194025072636	4.816503035193	4.52482358615077	4.99847453666224	4.85985247357111
ENSG00000062370	ZNF112	19	44830708	44871377	-1	protein_coding	5.36794151550421	3.54433481305423	5.28270822751912	3.77276926992462	2.90464584726694	5.30653146129197	5.42435409610606	5.55198884092871	5.99645640629212
ENSG00000062485	CS	12	56665483	56694176	-1	protein_coding	10.9606864640661	10.7196896509643	10.8764073730487	10.8652397171728	10.3535884041136	10.6944548699796	10.6007439425422	10.6606342291996	11.0387977968249
ENSG00000062598	ELMO2	20	44994688	45061704	-1	protein_coding	8.59852491025372	8.19258238830485	8.33057102354719	8.38629536870412	8.57200992347533	8.46889057908798	8.72290332072377	8.78091878877091	8.72291497910603
ENSG00000062650	WAPAL	10	88195013	88281572	-1	protein_coding	10.1272285705524	9.00283062227645	10.1171430078042	9.89829123101887	9.48122899393972	10.0558968236697	10.2244576454451	10.1071764758475	10.263099473894
ENSG00000062716	VMP1	17	57784553	57919616	1	protein_coding	9.68520933226668	9.06161181731977	9.51823517249493	9.38185677706699	8.65562749593629	9.34766843854429	9.51128061124655	9.47820777199421	9.66904743165547
ENSG00000062725	APPBP2	17	58520520	58603580	-1	protein_coding	8.9993888495222	7.33093241814098	8.75751356278216	8.50423994216946	7.40681578296513	8.97292235917668	9.31387574076328	9.21341692593838	9.13130666352433
ENSG00000062822	POLD1	19	50887461	50921273	1	protein_coding	8.86093887185057	10.6254200721635	8.98774450780023	9.1655193862154	10.2688747211287	8.90594487823023	9.00198711719253	9.03403325427074	8.80004255122121
ENSG00000063046	EIF4B	12	53399942	53435993	1	protein_coding	11.9492417339216	10.9103252312736	11.8636528352202	11.7928486497101	10.9559636138573	11.8353652488406	11.3532304587808	11.5814437202839	12.124062941312
ENSG00000063127	SLC6A16	19	49792895	49828482	-1	protein_coding	4.11572813071491	5.94122605145224	4.81914775687625	4.53416415741923	5.43209776948535	4.816503035193	5.1958053137434	4.61421431764515	4.59714777728547
ENSG00000063169	GLTSCR1	19	48111453	48206533	1	protein_coding	7.98680257296566	9.35585609066532	8.2499095527063	8.22767555298203	9.02255413426853	8.19016449173425	8.28252721456286	7.93973233778259	7.76531345644092
ENSG00000063176	SPHK2	19	49122548	49133974	1	protein_coding	6.53112487121916	7.81379675886997	6.63258568702661	6.84568232160159	7.48727198001085	7.04992468413023	6.82270166901818	6.91400870344219	6.25571962972499
ENSG00000063177	RPL18	19	49118585	49122793	-1	protein_coding	12.9464739791587	14.4565483095108	12.9400835083341	13.3445360858812	14.0045684547926	13.0225427745777	12.519889926692	12.7196499723102	13.421721238948
ENSG00000063180	CA11	19	49141199	49149569	-1	protein_coding	5.97906782992791	7.05046884543778	6.1100820795492	6.26697797906683	6.79833274847626	5.76764183039459	6.25734186042492	6.13764614075216	5.62470816880182
ENSG00000063241	ISOC2	19	55964352	55973710	-1	protein_coding	7.43526354989697	9.43209347660924	7.85474954805546	8.03789268585919	8.63222716829848	7.9453251349686	7.5758605121624	7.5698593310576	7.59541596091519
ENSG00000063244	U2AF2	19	56165512	56186081	1	protein_coding	11.0486167839296	11.2421973209588	11.1434132655808	11.0914823181596	11.080058833395	11.0221508344584	10.7443493259548	10.7958920605403	10.843881064174
ENSG00000063245	EPN1	19	56186592	56221224	1	protein_coding	8.90421449315747	10.2947639948988	9.24753800857628	9.35652335361774	10.2612677239102	9.33008963825329	8.86918318339066	8.99833121122944	9.16084920862433
ENSG00000063322	MED29	19	39881943	39891277	1	protein_coding	9.24185182064633	9.36366369336201	9.20061911942845	9.19440327960609	9.02255413426853	9.06317499212243	8.79278898755952	8.80522841032944	9.32425194598997
ENSG00000063438	AHRR	5	304291	438406	1	protein_coding	7.61432032712534	7.83641664581671	7.63238569873777	7.70716861851736	7.97039970090517	7.74174557441466	7.68280195308021	7.90801462503436	7.62398025916479
ENSG00000063587	ZNF275	X	152599613	152625568	1	protein_coding	8.759451090315	8.22723038976276	8.78957275677649	8.78537349628636	8.25716131836907	8.76478229145532	8.91377789569524	8.92732973255086	8.88510411559207
ENSG00000063601	MTMR1	X	149861435	149933576	1	protein_coding	9.93837532872902	8.84445984392555	9.90816887346078	9.69648512964657	9.27760455781218	9.78908852511751	9.89966702355409	9.86437352717701	9.88800066638779
ENSG00000063660	GPC1	2	241375088	241407493	1	protein_coding	7.31213902844315	8.92053387851935	7.66731470409877	7.6702590739635	8.59639925317319	7.53905411766172	7.16597729687791	7.49497792028626	7.51381660301332
ENSG00000063761	ADCK1	14	78266426	78401355	1	protein_coding	7.18833123025455	7.42348166741072	7.13995082467153	7.13290649744873	7.68217081728112	7.16014927546514	7.31592088594915	7.26392934445288	6.61001388238039
ENSG00000063854	HAGH	16	1845621	1877195	-1	protein_coding	7.65386641931053	8.38898957020853	7.70141799724225	7.92335554709302	7.95161636045792	7.86079093315736	7.71195512028191	7.78069639952125	7.65890824309582
ENSG00000063978	RNF4	4	2463947	2627047	1	protein_coding	9.71916029493202	8.85557625875992	9.62336875986857	9.43122690605795	8.96752065610264	9.43431561159664	9.39250942191475	9.23913700722324	9.60779842241393
ENSG00000064012	CASP8	2	202098166	202152434	1	protein_coding	7.20971784056163	6.79731675395167	7.36939129277962	7.25758053221221	6.71167980568176	7.31114333282024	7.46035268430453	7.22326917658723	7.20902365687345
ENSG00000064042	LIMCH1	4	41361624	41702061	1	protein_coding	8.13947557896597	7.96515851891043	7.69466152617226	7.81930773385536	7.58801009666455	7.79397225051177	8.32560255615606	8.16576240661791	7.86440699228906
ENSG00000064102	ASUN	12	27058114	27091259	-1	protein_coding	8.89764061426996	7.85868734540691	9.10957930018481	8.8789256973982	8.34614570291976	9.10051990794931	9.4014848722734	9.32089987438336	9.12382552602988
ENSG00000064115	TM7SF3	12	27126128	27167367	-1	protein_coding	9.13412154670989	8.69156527301302	9.18383025095364	9.0322393135835	8.87085923626351	9.0912739148255	9.57613597688119	9.47604622509219	9.28454432041721
ENSG00000064195	DLX3	17	48067369	48072588	-1	protein_coding	4.50980968293602	4.4811416267203	3.86936878110632	3.88010433151575	3.42391551440929	3.7305297494714	4.15195912293219	4.41198126615504	3.76219984045602
ENSG00000064199	SPA17	11	124543694	124567414	1	protein_coding	7.56538810784721	5.94122605145224	7.45983165826358	7.61694600146627	5.89227093351464	7.53223738418512	7.46891705248008	7.75239854688903	7.2914678403491
ENSG00000064205	WISP2	20	43343485	43357150	1	protein_coding	3.57178586389619	5.56140933559584	3.54811934814973	4.32211235477877	4.56737436738641	4.14221347180517	4.31283870822315	4.5499024336796	3.86150026831898
ENSG00000064225	ST3GAL6	3	98451080	98540045	1	protein_coding	6.73662812274939	6.65186446217251	6.76747955695146	6.79171689933431	6.2406178060912	7.14235344737191	7.02209036051608	6.86198430023243	7.02849455443692
ENSG00000064270	ATP2C2	16	84402133	84497793	1	protein_coding	4.20362701639132	4.4811416267203	4.13195056822628	3.65680206406857	4.91635854040508	4.2121230516294	3.23091280598574	3.08314453611836	4.20184360721677
ENSG00000064300	NGFR	17	47572655	47592379	1	protein_coding	7.63026907910796	8.19258238830485	7.98228509176526	7.90440960883889	7.91329971029048	7.8662219426326	7.54379104849394	7.46040755311289	7.95150561836709
ENSG00000064309	CDON	11	125825691	125933230	-1	protein_coding	8.10565005638992	8.22723038976276	7.9141211824642	7.90440960883889	8.16232555610154	7.7298783417547	7.88831634649926	7.68662294781226	8.17547947799991
ENSG00000064313	TAF2	8	120743015	120845103	-1	protein_coding	8.80583043437471	7.71959452493271	8.85162994898161	8.70005509023333	8.30233946346534	8.88736825908686	9.260611707848	9.30149993147521	9.15352009284392
ENSG00000064393	HIPK2	7	139246316	139477577	-1	protein_coding	10.9810404294695	10.2150092480761	10.9590756622218	10.6882498332561	10.1949356817921	10.8580783956598	10.8861792399065	10.9695731863994	11.1331069543531
ENSG00000064419	TNPO3	7	128594948	128695198	-1	protein_coding	9.33724344946278	8.98269234881781	9.31957200947114	9.34953632825812	9.48122899393972	9.32615397873902	9.45203738247363	9.41190964451389	9.34155495164589
ENSG00000064490	RFXANK	19	19303008	19312678	1	protein_coding	6.95497744024784	8.74035855495585	6.90260656482726	7.22740746752244	8.47010773310018	7.04992468413023	6.9382265096919	7.41599607788227	7.2914678403491
ENSG00000064545	TMEM161A	19	19229978	19249322	-1	protein_coding	7.28216883885527	9.48315959043897	7.55242879307564	7.9170678387822	9.06686418889744	7.63125338239542	7.59163182063865	7.57794455337662	7.24624831900103
ENSG00000064547	LPAR2	19	19734477	19739739	-1	protein_coding	4.64154472100655	4.4811416267203	3.77002704354303	4.83026213732317	5.06357617889644	3.82280144025538	4.58908628213735	4.94945941798037	4.041684966835
ENSG00000064601	CTSA	20	44518783	44527459	1	protein_coding	7.89076588920302	8.76414999464383	7.49913852279133	7.48713960016212	8.33169091408152	7.7298783417547	7.55187549299094	7.76661685339331	8.00134759928373
ENSG00000064607	SUGP2	19	19101697	19144832	-1	protein_coding	9.94635999589052	10.4347596721424	9.94279423711078	9.9046611268328	10.2536204040492	9.87106289153735	9.84314390795313	9.8840707513895	9.79842331030455
ENSG00000064651	SLC12A2	5	127419458	127525380	1	protein_coding	7.89076588920302	7.56564657707852	7.90829276974259	7.78519136837281	7.56347731561296	7.92465140129037	8.06817204688678	7.88864379691084	8.24148924389745
ENSG00000064652	SNX24	5	122179134	122365049	1	protein_coding	7.81603974314637	5.56140933559584	7.45983165826358	7.40864050545286	6.52099973319178	7.53223738418512	7.60723258243415	7.26392934445288	7.87038004439783
ENSG00000064655	EYA2	20	45523263	45817492	1	protein_coding	6.46151530642897	6.79731675395167	5.96039779514679	6.12143686889716	6.83978253339296	6.15252950043092	6.38952555608616	6.32223741389542	6.2187416960847
ENSG00000064666	CNN2	19	1026298	1039068	1	protein_coding	7.25156282414505	7.61880888884369	7.37785146804218	7.48713960016212	7.321606321366	7.52538828867455	7.52748496822762	7.44280667854747	7.42732379795977
ENSG00000064687	ABCA7	19	1040102	1065571	1	protein_coding	7.1334351378023	9.43209347660924	7.53740279744963	7.54537192655391	8.94869954834546	7.44782075634116	7.75460919323358	7.8221289158873	6.58116892103478
ENSG00000064692	SNCAIP	5	121647049	121799914	1	protein_coding	5.20711063542125	4.23096923924746	4.71615838872421	4.98254766266582	3.80494970082043	4.57255898510537	5.1958053137434	5.44995666523534	4.76043456208041
ENSG00000064703	DDX20	1	112297867	112310638	1	protein_coding	9.53657789703543	8.47799866613459	9.67577085111259	9.51062821328025	8.19463512246764	9.58848519088819	9.85789126925669	9.77576744888476	9.99984583208865
ENSG00000064726	BTBD1	15	83685174	83736106	-1	protein_coding	9.57003716130015	8.10213710319058	9.57083731882274	9.3448594411329	8.84055115222444	9.66058363528298	10.0181922769072	9.91790674579117	9.98890626797342
ENSG00000064763	FAR2	12	29302036	29493913	1	protein_coding	7.27203880638778	7.36244646597147	7.59659000248084	7.39060063394006	6.66632006097786	7.43325829799341	7.50267499027025	7.52037269625246	7.43540459039552
ENSG00000064932	SBNO2	19	1107636	1174282	-1	protein_coding	8.36113692816338	9.8923054439135	8.61807282515464	8.50842838057806	9.5762573774003	8.50415392826408	7.91989282792755	8.07727207787051	8.47892339578006
ENSG00000064933	PMS1	2	190649107	190742355	1	protein_coding	7.78787746438915	7.7674643841346	8.11472162198199	7.96051696101853	7.29204685855673	8.11459963424753	8.43017375867334	8.32795593168375	8.00678078293297
ENSG00000064961	HMG20B	19	3572775	3579086	1	protein_coding	8.56157473176903	10.0650577016288	8.9541937873436	9.15754055283446	9.83897676913986	8.76187152211736	8.57207475306128	8.69803145854859	8.49060411869447
ENSG00000065000	AP3D1	19	2100988	2164464	-1	protein_coding	11.5561441042614	12.3202207337756	11.3917949562521	11.7283270002663	12.3320325599162	11.3753460454092	11.3514946793311	11.4125825579155	11.1299984125309
ENSG00000065054	SLC9A3R2	16	2075357	2089027	1	protein_coding	6.67645584232672	7.19750528041986	6.96007910315625	7.08883356468011	6.9946093716952	7.27076088215812	6.51060821401049	6.64825463694532	6.99608141107869
ENSG00000065057	NTHL1	16	2089816	2097867	-1	protein_coding	6.05192437992356	8.27769044360067	6.33529132805458	6.52026481391187	7.61213266782284	6.30428254060959	6.29636042212144	6.28320979118533	6.5367904270691
ENSG00000065135	GNAI3	1	110091233	110136975	1	protein_coding	9.95904425113594	8.95194784974549	9.91108627340765	9.62498916733445	8.74560847473156	9.93964115836108	10.2040830221427	10.0443747023152	10.2923131421512
ENSG00000065150	IPO5	13	98605912	98676551	1	protein_coding	11.3674382098606	10.4458351943509	11.2906930596543	11.239924988545	10.6645227321667	11.2593982157814	11.1532107626495	11.1952612413072	11.402540995975
ENSG00000065154	OAT	10	126085872	126107545	-1	protein_coding	8.74487527823565	8.76414999464383	8.84554298232656	8.79569208501298	8.8507247568453	8.72647636573965	8.90749099830996	8.92416201190692	9.06774538032612
ENSG00000065183	WDR3	1	118472343	118509165	1	protein_coding	9.68329953547379	9.2836184782998	9.65851411149398	9.61531242315838	9.40042544885287	9.59012715366297	9.68673361391607	9.71290957061408	9.89387702732814
ENSG00000065243	PKN2	1	89149905	89301938	1	protein_coding	9.69472057731818	8.75230331723194	9.85158699711483	9.72375987337216	9.35826062303877	9.78335865223472	10.2143063013592	9.98480836433672	9.97233979706432
ENSG00000065268	WDR18	19	983174	994569	1	protein_coding	7.18833123025455	9.49030940250267	7.68105291031576	8.16537944847835	9.32215674928137	7.89307448396584	7.52748496822762	7.5453281866114	7.65198996806209
ENSG00000065320	NTN1	17	8924859	9147317	1	protein_coding	8.0052659185361	9.11809149727517	8.23135542117393	8.42225815786659	9.10135773734595	8.27018487164846	8.38563622953732	8.29890120810075	8.25524964334418
ENSG00000065328	MCM10	10	13203554	13253104	1	protein_coding	10.2315405763863	9.58685540477854	10.0955058984845	10.1576109046108	9.9424902208641	10.0641906444428	10.2680486574025	10.250643407365	10.3209469738847
ENSG00000065357	DGKA	12	56321103	56347811	1	protein_coding	7.62231674185209	7.83641664581671	7.32632984347324	7.46144491082434	7.61213266782284	7.43325829799341	7.91989282792755	7.93344433526286	7.37786482426173
ENSG00000065361	ERBB3	12	56473641	56497289	1	protein_coding	5.3293832470742	5.56140933559584	4.71615838872421	4.46688480486242	6.11118920127506	4.67513686606986	4.4575644122133	5.26201883836594	3.65555602621512
ENSG00000065413	ANKRD44	2	197831741	198175897	-1	protein_coding	5.64411713869387	6.30784870477024	5.54557271809103	5.98381792242741	5.96899446733489	5.59522069470763	6.02155106255557	5.9510413812226	5.62470816880182
ENSG00000065427	KARS	16	75661622	75682541	-1	protein_coding	10.4165006311891	9.5801694779738	10.4294309349219	10.441178303958	9.50718815642817	10.4496449112124	9.9122814697237	10.1057791064733	10.5660536235672
ENSG00000065457	ADAT1	16	75630879	75657198	-1	protein_coding	8.09993455354573	8.0254627830971	7.66039622870703	7.9847698838141	7.79183714081994	8.03002616827924	8.01652976382555	8.08296461576984	7.94019182802343
ENSG00000065485	PDIA5	3	122785909	122944074	1	protein_coding	6.76579857313205	7.16212707488989	6.63258568702661	7.16509953227684	7.16735260195602	6.66990588967809	6.68246083483999	6.69360878674933	6.92898507434548
ENSG00000065518	NDUFB4	3	120315156	120321347	1	protein_coding	8.98084965057335	8.69156527301302	8.99601167710741	9.21505237939646	8.31708983143624	9.06317499212243	8.80974396687671	8.96788939988463	8.79377042221337
ENSG00000065526	SPEN	1	16174359	16266955	1	protein_coding	12.2378148006019	11.774482423825	12.2561111379649	12.0396270773801	11.7010976988282	12.2788368483421	11.926784745915	11.9791685231067	12.1656417403698
ENSG00000065534	MYLK	3	123328896	123603178	-1	protein_coding	7.39848583542015	6.59992831813125	7.17920270163684	7.09997866289814	6.88007461704145	7.25428599828664	6.76823007277938	6.5029534653993	6.78463652213599
ENSG00000065548	ZC3H15	2	187350883	187374090	1	protein_coding	10.1864078038779	8.69156527301302	10.2715407609028	9.94539371290342	8.62038311668604	10.2281778217409	10.6775690956826	10.5134804337843	10.4788227539181
ENSG00000065559	MAP2K4	17	11924141	12047147	1	protein_coding	9.29284312050589	7.19750528041986	9.29074058097685	9.15754055283446	7.65920049687387	9.32615397873902	9.7407765800012	9.5943599743535	9.69788416588252
ENSG00000065600	TMEM206	1	212537273	212588243	-1	protein_coding	8.12828829336847	7.81379675886997	7.96554365979081	8.17595073317284	8.25716131836907	8.01053925078504	7.93233241519005	7.94599305286241	8.12140913005026
ENSG00000065613	SLK	10	105726959	105788991	1	protein_coding	10.6338062993883	10.3389995531298	10.7071379083093	10.5488017022676	10.4470759879591	10.6698209858546	10.9028675939688	10.7248499466201	10.5230973774127
ENSG00000065618	COL17A1	10	105791044	105845760	-1	protein_coding	4.50980968293602	4.69427617635599	4.81914775687625	4.46688480486242	5.89227093351464	4.62475941464792	4.06424987055919	4.7348280178068	4.41299291247074
ENSG00000065621	GSTO2	10	106028631	106064703	1	protein_coding	7.02902981913141	7.9444836270967	7.12996869003137	7.56962664206235	7.58801009666455	7.21225640633673	6.72598274018004	6.61720654202295	7.07060947721455
ENSG00000065665	SEC61A2	10	12171636	12211960	1	protein_coding	8.12266194983504	6.97092028182837	7.91992614341455	7.83939689830782	6.9946093716952	7.92984767473558	8.33500267266178	8.32315393077376	8.11135666761908
ENSG00000065675	PRKCQ	10	6469105	6622263	-1	protein_coding	6.16572791780651	4.87993865408898	5.89116647566038	6.12143686889716	5.63408633035358	5.94235536779458	6.08977235499379	5.55198884092871	5.95208572089847
ENSG00000065717	TLE2	19	2997636	3047633	-1	protein_coding	4.92625693424337	5.94122605145224	5.00539047883913	5.39822043162977	4.91635854040508	5.45808505096846	4.70961343744368	5.30161609357982	5.73357197125598
ENSG00000065802	ASB1	2	239335383	239360891	1	protein_coding	8.37540146606186	8.8219667001593	8.33492267678949	8.45300662004632	8.86082712126544	8.19879977428017	8.0625244597323	7.97689546458954	8.36508533678132
ENSG00000065809	FAM107B	10	14560556	14816896	-1	protein_coding	8.74487527823565	7.36244646597147	8.82093499912213	8.50003930845451	7.63585852193234	8.73243619237589	8.77217643420212	8.59821398209928	8.96821607942682
ENSG00000065882	TBC1D1	4	37892708	38140796	1	protein_coding	8.08843516696144	7.16212707488989	8.26822809100195	8.14937584834206	7.43413610286707	8.10544372241404	7.78236036497964	8.0011494817145	8.23224218438949
ENSG00000065883	CDK13	7	39989636	40136733	1	protein_coding	8.83708752262297	8.79911730275505	9.03129854907546	9.0176206546378	8.67865432334341	9.04413365514826	9.01666507733446	9.0515583340961	8.94293132800372
ENSG00000065911	MTHFD2	2	74425689	74444692	1	protein_coding	10.139817390278	9.47597416826895	10.0617731414278	10.1428681629844	9.55152219704435	10.1038103073514	10.1465221255312	10.1498369562703	10.0767700006608
ENSG00000065923	SLC9A7	X	46464753	46618490	-1	protein_coding	5.54664061510248	6.24160141706348	5.89116647566038	5.9097505130828	6.17735444693116	5.81334349115389	5.92526134554727	6.0000036839483	5.5670322745399
ENSG00000065970	FOXJ2	12	8185299	8208099	1	protein_coding	8.29263818876208	7.9444836270967	8.57824967157798	8.37257479302251	8.4025587068381	8.33036595829787	8.29221127344678	8.40723548273823	8.45924287311044
ENSG00000065978	YBX1	1	43148098	43168020	1	protein_coding	12.9534239471726	11.342399009257	12.7759496802553	12.764904290277	11.1943201425524	12.7225313418067	12.0876602620294	12.1946249745032	12.7120392817138
ENSG00000065989	PDE4A	19	10527449	10580305	1	protein_coding	8.38952634417169	9.11809149727517	8.2452933424536	8.29710954733334	8.78857833675675	8.34988108929668	8.42578137011722	8.5538119753901	8.0442507156152
ENSG00000066027	PPP2R5A	1	212458879	212535200	1	protein_coding	6.96758648541147	6.65186446217251	7.16948939689998	7.00830977786334	7.03085238879135	6.98151019583255	7.32538408997377	7.11630361753163	7.18046097623973
ENSG00000066044	ELAVL1	19	8023463	8070543	-1	protein_coding	10.4061166560957	10.0064196271233	10.3348304992524	10.160275291935	9.97540753503636	10.310163001274	10.3043919182745	10.3389289318244	10.4411945948345
ENSG00000066084	DIP2B	12	50898768	51142450	1	protein_coding	9.22357038013901	9.43950023794951	9.24984437166744	9.29481439719198	9.27760455781218	9.20279630421876	9.27044349315122	9.20561062956455	9.51552710187848
ENSG00000066117	SMARCD1	12	50478755	50494495	1	protein_coding	9.64259848147216	9.75657194159756	9.66716828312544	9.6854291961759	10.0301465992926	9.61614754521045	9.74607117971048	9.62784672253176	9.80623405716996
ENSG00000066135	KDM4A	1	44115829	44171186	1	protein_coding	8.63059340695141	8.66653550856671	8.68095622312707	8.83290776827782	8.98609938611189	8.55884159232672	8.97217545430343	8.84597212359033	8.5988941081473
ENSG00000066136	NFYC	1	41157320	41237275	1	protein_coding	9.64456288713093	9.35585609066532	9.74444145098133	9.72915348673673	9.31482627314824	9.71577555272065	9.63820081081068	9.89866916968788	9.73763790560801
ENSG00000066248	NGEF	2	233743396	233877982	-1	protein_coding	5.87582339392032	6.59992831813125	6.36963126874667	6.16453953689048	6.35938489150809	5.87929104751122	5.9001501318663	5.55198884092871	5.5670322745399
ENSG00000066279	ASPM	1	197053258	197115824	-1	protein_coding	9.00856986915365	7.45305749125786	9.27949631958942	8.85280973960085	8.14589531507554	9.33008963825329	9.63439900860128	9.58235306369875	9.1087458544894
ENSG00000066322	ELOVL1	1	43829068	43833696	-1	protein_coding	7.33177876459333	8.61513431060924	7.30873881740972	7.57762176974986	8.14589531507554	7.69367945492189	7.2577998556108	7.46912811590029	7.55889643233481
ENSG00000066382	MPPED2	11	30406040	30608419	-1	protein_coding	6.76579857313205	6.24160141706348	6.6040245337848	5.98381792242741	5.89227093351464	6.8117611205302	6.19676105499353	6.22261442264854	6.59566349056847
ENSG00000066405	CLDN18	3	137717577	137752494	1	protein_coding	5.8212914232636	4.87993865408898	5.28270822751912	5.39822043162977	4.35508806932493	5.92163872636718	5.459158370349	5.3401555035438	5.53730597011318
ENSG00000066422	ZBTB11	3	101367733	101396339	-1	protein_coding	8.98084965057335	7.56564657707852	9.07877480386627	8.76100584614434	8.31708983143624	9.07729286164023	9.41040482865717	9.34478861087924	9.33509061933236
ENSG00000066427	ATXN3	14	92524896	92572965	-1	protein_coding	8.85755558354508	7.48203915896564	8.74448771417061	8.53330682112823	7.98894162913626	8.70542092539493	8.78251952338538	8.7844167714383	8.84320014830362
ENSG00000066455	GOLGA5	14	93260576	93306308	1	protein_coding	9.79186301644826	7.98554130532263	9.68090787710269	9.49382679086884	8.4163239023331	9.65431880548072	9.74783173710029	9.75808576544478	9.94712784924386
ENSG00000066468	FGFR2	10	123237848	123357972	-1	protein_coding	9.06246185847959	8.62815731655095	9.13973978438794	9.05245972882298	8.57200992347533	9.02726380042087	9.19243467659669	9.13338544479088	9.36712646719849
ENSG00000066557	LRRC40	1	70610488	70671303	-1	protein_coding	8.7702871150456	7.36244646597147	8.85466382860389	8.46598652746382	7.46094865843958	8.9085792617642	9.06265552753302	9.10008693842426	9.04416003062291
ENSG00000066583	ISOC1	5	128430444	128449721	1	protein_coding	8.67739796811846	7.98554130532263	8.62163919079675	8.50423994216946	7.89375288181405	8.5521179331236	8.37656132385439	8.54970683550935	8.77796975414897
ENSG00000066629	EML1	14	100204030	100408397	1	protein_coding	7.1334351378023	6.54605245862304	7.11991700662493	7.14371752494192	6.9946093716952	7.21225640633673	7.31592088594915	7.35142962132811	7.00696690733932
ENSG00000066654	THUMPD1	16	20744986	20753406	-1	protein_coding	9.21566400075326	7.88061947488677	9.1934478001305	8.74689442639797	8.22623692845481	9.23883160675744	9.30672722689749	9.39599163278187	9.51171061938041
ENSG00000066697	MSANTD3	9	103189438	103213511	1	protein_coding	7.80905054414429	6.70199572317193	7.95991973075739	7.62468383921123	6.2406178060912	7.58589015463651	7.6379369463742	7.42498841854133	7.76531345644092
ENSG00000066735	KIF26A	14	104605060	104647231	1	protein_coding	6.31133002290126	9.03252057186332	6.96007910315625	7.16509953227684	8.67865432334341	7.03070648270559	6.51060821401049	5.97573023344903	7.1708130212981
ENSG00000066739	ATG2B	14	96747595	96830207	-1	protein_coding	8.97773648927031	8.58873023211751	8.88168541165206	8.79226074909237	8.4025587068381	8.9138336413282	9.23573505211689	9.18722997631553	9.00125417689721
ENSG00000066777	ARFGEF1	8	68085747	68255912	-1	protein_coding	9.2573393345768	8.24424726341317	9.27949631958942	9.10871806255869	8.53463497515707	9.25341196906397	9.4946007534208	9.46954208470082	9.40053168481332
ENSG00000066827	ZFAT	8	135490031	135725292	-1	protein_coding	6.79439088438936	7.05046884543778	6.87896077907623	7.02009202013328	7.06620718611367	6.70669861961325	6.86224676587853	6.75194485183259	6.59566349056847
ENSG00000066855	MTFR1	8	66556969	66683496	1	protein_coding	9.08867125597663	6.59992831813125	9.08653781012977	8.67045630366042	7.51312360169248	8.83570592177994	8.76871219357466	8.62186935413424	9.2040588073319
ENSG00000066923	STAG3	7	99775186	99819111	1	protein_coding	5.07350734752845	5.76378100286213	5.6329855804556	5.53589716221089	6.2406178060912	5.27421212401778	5.59054142549162	4.94945941798037	5.2379835690759
ENSG00000066926	FECH	18	55215515	55254004	-1	protein_coding	8.17252616074762	7.74372799080103	8.17421684927158	7.96661852170846	7.53852013153472	8.05877173077337	7.86903330472351	8.1110951806183	8.29576046403382
ENSG00000066933	MYO9A	15	72114632	72410918	-1	protein_coding	9.73215064368541	8.04501676444473	9.73788394572877	9.62305900400408	8.99529979472424	9.69303495807364	9.96469541711549	9.8693231025214	9.62909230174653
ENSG00000067057	PFKP	10	3108525	3179904	1	protein_coding	8.2825816577135	9.48315959043897	8.23135542117393	8.36335470885532	9.15159935545237	8.20309811007736	7.88831634649926	8.1110951806183	8.23687312284392
ENSG00000067064	IDI1	10	1085848	1095110	-1	protein_coding	9.15080291714778	7.7674643841346	9.01240523714641	8.96981992122842	7.95161636045792	9.01264523861056	8.84306760570123	8.84262041974708	9.01479983560021
ENSG00000067066	SP100	2	231280657	231408805	1	protein_coding	6.18744971004949	6.49008635417871	4.81914775687625	5.63116494193124	7.10071626006406	4.62475941464792	4.87339911069508	3.67194925111874	3.86150026831898
ENSG00000067082	KLF6	10	3818188	3827473	-1	protein_coding	10.113110938081	9.44686916730259	9.9987181185862	10.0162282040124	9.81319601648917	10.0173629613152	9.95253293857784	9.79497023051347	10.5493966463501
ENSG00000067113	PPAP2A	5	54720682	54830878	-1	protein_coding	5.51262781077647	5.76378100286213	5.84309485312371	5.74912858655794	5.72537896874136	5.74423637801844	6.08977235499379	5.87433385542983	5.75955111223484
ENSG00000067141	NEO1	15	73344051	73597547	1	protein_coding	10.0801063304721	9.57345242205048	9.94990442803845	10.0118092947287	9.37949707138062	9.92930051714345	10.1017923723926	9.99993209892855	10.168099668937
ENSG00000067167	TRAM1	8	71485677	71520622	-1	protein_coding	10.9755887030098	9.48315959043897	10.8719223728621	10.683627132029	9.57011322679879	10.6921632291146	10.9044469390898	10.7138853360977	11.1522318398658
ENSG00000067177	PHKA1	X	71798664	71934167	-1	protein_coding	7.910491475277	7.9444836270967	7.86079787543181	7.89163933154806	8.22623692845481	7.80532582685324	7.6149701532446	7.74523649847995	7.72632535356398
ENSG00000067182	TNFRSF1A	12	6437923	6451280	-1	protein_coding	8.7702871150456	9.25031402938071	8.88168541165206	8.99092788166588	9.15159935545237	8.85768438435147	8.79959490909165	8.88233591402982	8.71629762128923
ENSG00000067191	CACNB1	17	37329709	37353956	-1	protein_coding	5.54664061510248	7.16212707488989	5.45251995434376	5.02993536344638	6.35938489150809	5.4290212777259	5.55880024518555	5.9510413812226	5.34480815635194
ENSG00000067208	EVI5	1	92974253	93257961	-1	protein_coding	8.40351427073248	8.38898957020853	8.36076050007594	8.36335470885532	8.07823669923195	8.37295604900712	8.43891861939396	8.30865127613993	8.37352132727409
ENSG00000067221	STOML1	15	74275547	74286963	-1	protein_coding	6.16572791780651	7.16212707488989	6.20822467661967	6.94791048597023	7.51312360169248	6.54001013439414	6.69711450288028	6.39726136446421	5.92937791918042
ENSG00000067225	PKM	15	72491370	72524164	-1	protein_coding	12.6261830433303	13.3400047806448	12.7206940333526	12.7633717085798	12.8433409725387	12.6019790035268	12.5963874711206	12.6211243296503	12.687509957563
ENSG00000067248	DHX29	5	54552073	54603550	-1	protein_coding	9.42899826063268	8.12068546761018	9.26360565409048	9.06103961097265	7.77056065470424	9.20494112755481	9.4081800046081	9.31607429048718	9.4189876890288
ENSG00000067334	DNTTIP2	1	94333373	94345474	-1	protein_coding	9.12851795040807	8.46353996612454	9.6340025542937	9.10871806255869	8.71251977426745	9.69608782775878	10.225721555814	10.0775436714302	9.68607993857554
ENSG00000067365	METTL22	16	8715540	8740081	1	protein_coding	7.83680645112965	8.92053387851935	7.9486056724991	8.1168260185363	8.76725337898393	7.92984767473558	8.10709798621243	8.07727207787051	7.94019182802343
ENSG00000067369	TP53BP1	15	43699407	43802926	-1	protein_coding	8.5739969068711	9.19886986914129	8.75101533944843	8.78537349628636	9.14334631811449	8.84948164827057	8.98118381333274	8.97402936646127	8.6895204227632
ENSG00000067445	TRO	X	54946895	54957864	1	protein_coding	7.99298331320232	8.19258238830485	7.97114575066692	8.26281022456321	7.83347129730602	8.03002616827924	8.23812606173849	8.46505125002444	8.02295863411614
ENSG00000067533	RRP15	1	218458629	218511325	1	protein_coding	9.77402791991697	7.74372799080103	9.73459398190118	9.67615075297482	8.76725337898393	9.67303226674394	9.87248940578078	9.75986371752568	9.84618197679505
ENSG00000067560	RHOA	3	49396578	49450431	-1	protein_coding	11.9865033067746	11.7991623157785	11.9463235461886	12.0795860987558	11.7683838769414	11.9656722141671	11.8761719069494	11.9467551668272	12.2456556170346
ENSG00000067596	DHX8	17	41561233	41621831	1	protein_coding	9.44711944496686	9.42464849281841	9.34136446919275	9.3448594411329	9.42105456598194	9.31229400081667	9.29473375662768	9.46300848867475	9.61493136072049
ENSG00000067601	PMS2P4	7	66752528	66767894	-1	pseudogene	4.9770287651368	5.04440928265889	4.71615838872421	4.88283043209944	4.10608434776683	4.94524490720649	4.70961343744368	4.33773883567507	5.2379835690759
ENSG00000067606	PRKCZ	1	1981909	2116834	1	protein_coding	7.86403842819556	8.27769044360067	8.05794134338198	7.96051696101853	8.04317906855707	8.07293254427507	8.09608304581026	7.93344433526286	8.12640921623185
ENSG00000067704	IARS2	1	220267444	220321380	1	protein_coding	9.58648022446828	9.13643716161168	9.55413773296713	9.50015027614589	9.35111176749559	9.5835480601766	9.78603019040798	9.57631192618893	9.76033157763881
ENSG00000067715	SYT1	12	79257773	79845788	1	protein_coding	7.4622443496197	5.85522992786511	7.39462442249356	7.05487217838839	6.79833274847626	7.62485959842952	7.71195512028191	7.36083220869023	7.20902365687345
ENSG00000067829	IDH3G	X	153051221	153059978	-1	protein_coding	9.43808730433957	10.6920498662748	9.44564656059776	9.64224540732298	10.3026184037391	9.41961549312857	9.3421207684459	9.68884671213942	9.65007645380949
ENSG00000067836	ROGDI	16	4846969	4852951	-1	protein_coding	7.04101059411083	8.00564012550026	7.10979479851096	7.07760169768232	7.53852013153472	7.2207608505354	6.72598274018004	7.00076765022796	7.14147588703319
ENSG00000067840	PDZD4	X	153067621	153096020	-1	protein_coding	5.40549602312674	6.79731675395167	5.13081839979857	5.16341889359347	6.9574323526165	5.62115020050904	5.94994294637533	5.79331765852101	5.37872809142624
ENSG00000067900	ROCK1	18	18526867	18691812	-1	protein_coding	9.31521408610304	9.3868361383551	9.25674142072769	9.08647728740721	9.29260867833183	9.31825030318808	9.51748617293786	9.47604622509219	9.1112701043009
ENSG00000067955	CBFB	16	67063019	67134961	1	protein_coding	8.7917180123561	8.44893489272698	8.79273983919255	8.74334489862934	9.0044419017544	8.65923996644285	9.06830260263441	8.95242417751236	8.95422373901918
ENSG00000067992	PDK3	X	24483338	24557954	1	protein_coding	6.66101229010277	6.70199572317193	7.02615402217659	6.88487163237018	6.79833274847626	7.35042614904866	7.26765075668281	7.29368967582684	7.25540632248366
ENSG00000068001	HYAL2	3	50355221	50360337	-1	protein_coding	6.95497744024784	8.0254627830971	7.19843529381392	7.39060063394006	7.95161636045792	7.27076088215812	6.92583785876547	7.02462691284995	7.25540632248366
ENSG00000068024	HDAC4	2	239969864	240323348	-1	protein_coding	6.92942384860437	7.71959452493271	7.03687817351724	6.6773244065572	7.68217081728112	6.92017084530251	6.83600417155181	7.09392478908221	6.42760191231941
ENSG00000068028	RASSF1	3	50367219	50378411	-1	protein_coding	7.81603974314637	8.64106381654203	7.78011984981417	7.77131567418483	8.33169091408152	7.92465140129037	7.88191726066583	8.1221956003573	7.75243413868033
ENSG00000068078	FGFR3	4	1795034	1810599	1	protein_coding	8.20483651562463	10.102866184775	8.51445771519722	8.62102421314379	9.74937501594145	8.61476182621566	7.67542067359604	7.93344433526286	8.31340647758381
ENSG00000068097	HEATR6	17	58120555	58156292	-1	protein_coding	9.13132246918521	8.70391917309671	9.18383025095364	9.15219670965622	9.04044179426357	9.07260223885887	9.23824210954163	9.31848910003501	9.18740850909505
ENSG00000068120	COASY	17	40713485	40718295	1	protein_coding	8.57811397621503	9.86506148441254	8.59648748553037	8.89180850586522	9.71079919890384	8.58542718764255	8.61128577212878	8.72740505673729	8.87919183856637
ENSG00000068137	PLEKHH3	17	40819932	40829048	-1	protein_coding	6.84992969230926	8.49231389760364	7.14986436636776	6.99643051918724	8.07823669923195	7.15127880047189	7.35340686930059	7.37017391243386	6.5367904270691
ENSG00000068305	MEF2A	15	100017370	100256671	1	protein_coding	10.3554458445125	8.47799866613459	10.3786968789294	10.0044142346015	8.8507247568453	10.2376371817949	10.5612413846859	10.4131116913644	10.5715634845779
ENSG00000068308	OTUD5	X	48779305	48815648	-1	protein_coding	9.49798470785469	9.19011462850986	9.46165380882535	9.2629410242295	9.0044419017544	9.27194420009646	9.35834522362325	9.33050288804206	9.42508759346712
ENSG00000068323	TFE3	X	48886242	48901012	-1	protein_coding	8.48470804099135	8.62815731655095	8.42748115768601	8.39537045797489	8.87085923626351	8.49366513017299	8.82316592869892	8.81552271976653	8.41088448884232
ENSG00000068354	TBC1D25	X	48397845	48420997	1	protein_coding	7.8229952458469	8.15708175582804	7.93146645962901	7.89163933154806	8.55965887882934	7.90367710193839	7.66054384449409	7.625526839709	7.87632846877978
ENSG00000068366	ACSL4	X	108867473	108976632	-1	protein_coding	8.80933707496246	6.24160141706348	8.73793041967411	8.44865390276128	7.53852013153472	8.65610803336298	8.99607386296399	8.80522841032944	9.12382552602988
ENSG00000068383	INPP5A	10	134351324	134596979	1	protein_coding	7.60627934358613	7.12585945816929	7.57467836421148	7.33508674201313	6.9192719158147	7.34265468986979	7.6379369463742	7.64104513663615	7.52142840840676
ENSG00000068394	GPKOW	X	48970334	48980151	-1	protein_coding	8.02952180207924	6.97092028182837	8.17421684927158	8.07789911405644	7.89375288181405	8.1327389592996	7.84291498908978	7.78768497868977	7.96273137451521
ENSG00000068400	GRIPAP1	X	48830134	48858675	-1	protein_coding	8.74120819871191	9.59351048966008	8.80533909787196	9.0322393135835	9.61258271538773	8.92948292606573	8.60741228124541	8.84262041974708	8.42312689588388
ENSG00000068438	FTSJ1	X	48334541	48344752	1	protein_coding	8.51508916499581	8.67910467125398	8.50676390372093	8.46598652746382	8.24178198045699	8.46889057908798	8.34434193743995	8.39355780185879	8.70964977103982
ENSG00000068489	PRR11	17	57232860	57282066	1	protein_coding	9.66792945984442	7.53831228162654	9.74934009356727	9.57793722109164	8.02532552591929	9.57693882668178	9.56219589453656	9.4586362615497	9.78741673103206
ENSG00000068615	REEP1	2	86441116	86565206	-1	protein_coding	6.16572791780651	4.69427617635599	6.3001140346579	6.24706392952732	5.06357617889644	6.45606054905306	6.13352444765956	6.43335927238718	6.41130642014816
ENSG00000068650	ATP11A	13	113344643	113541482	1	protein_coding	8.43563481119903	8.90990868841155	8.51445771519722	8.67418953213929	8.84055115222444	8.52833524861574	8.31614078973758	8.34700567941789	8.44330284065716
ENSG00000068654	POLR1A	2	86247339	86333278	-1	protein_coding	9.6386616275631	9.81468708874979	9.43352348176854	9.5231021070566	9.98928824081004	9.51259322729937	9.32806737600806	9.54365820707211	9.42102385754181
ENSG00000068697	LAPTM4A	2	20232411	20251789	-1	protein_coding	9.27773407109102	9.49742395567917	9.11970301509381	9.30207085501306	9.37949707138062	9.20279630421876	8.96916012461335	8.88233591402982	9.04943464168602
ENSG00000068724	TTC7A	2	47143296	47303276	1	protein_coding	6.84992969230926	7.90222317450965	6.85492097168075	6.97237446830052	7.63585852193234	7.00139047238888	6.65269927643544	7.04809800234561	6.70665813457721
ENSG00000068745	IP6K2	3	48725436	48777786	-1	protein_coding	10.8994887689178	10.7257605707787	10.8130919533351	10.9173587091097	10.7887774732013	10.8201040149987	10.6886105092717	10.6786038792397	10.6894334505376
ENSG00000068784	SRBD1	2	45615819	45839304	-1	protein_coding	8.8943424074823	8.0254627830971	8.89353444133845	8.88215720049952	8.34614570291976	9.00281658385573	9.10722506663311	9.08881442814079	8.96542844694797
ENSG00000068793	CYFIP1	15	22892005	23006016	1	protein_coding	9.14248634188985	9.85401819598625	8.98774450780023	9.15219670965622	9.50718815642817	9.02483763691428	8.7512651043684	8.80522841032944	9.00939682435914
ENSG00000068796	KIF2A	5	61601989	61833076	1	protein_coding	9.99490230344782	8.58873023211751	10.0525548494064	9.90783555887414	8.80959266908396	10.1061073357547	10.3386743542357	10.1071764758475	10.264234083545
ENSG00000068831	RASGRP2	11	64494383	64512928	-1	protein_coding	2.68828095245606	5.56140933559584	3.86936878110632	4.07343141768203	5.81123687903053	4.27880097439999	4.31283870822315	3.67194925111874	2.76572393042034
ENSG00000068878	PSME4	2	54091204	54197977	-1	protein_coding	9.51741034824138	9.15455246424721	9.55413773296713	9.51479817295253	8.76725337898393	9.55019488596613	9.93254757756238	9.87917159988867	9.65354432933914
ENSG00000068885	IFT80	3	159974774	160117668	-1	protein_coding	6.36949686281979	5.94122605145224	6.20822467661967	6.18561738722795	5.89227093351464	6.49864587778733	6.92583785876547	6.60142827695272	6.88245537026325
ENSG00000068903	SIRT2	19	39369197	39390502	-1	protein_coding	8.145036857393	9.11809149727517	8.2499095527063	8.37257479302251	8.88082207209178	8.15509702286805	8.15033554148801	8.35172907136213	8.21356833397889
ENSG00000068912	ERLEC1	2	54014181	54045956	1	protein_coding	9.50448902719503	8.04501676444473	9.10957930018481	9.07240065306373	8.22623692845481	9.18769258906115	9.02540070405528	8.95242417751236	9.35865289024042
ENSG00000068971	PPP2R5B	11	64685025	64701945	1	protein_coding	7.24121481184632	8.66653550856671	7.36088121301764	7.41757654947477	8.16232555610154	7.33484114083598	7.46035268430453	7.43392505681562	6.94038674392681
ENSG00000068976	PYGM	11	64513861	64527769	-1	protein_coding	4.43913823925616	5.76378100286213	3.77002704354303	5.16341889359347	5.19715248917302	3.82280144025538	3.87100619032758	4.25946755496367	3.65555602621512
ENSG00000069011	PITX1	5	134363425	134370503	-1	protein_coding	8.05337660793026	9.27536416611469	8.4234003073961	8.69271212911994	8.78857833675675	8.30259354649483	7.73343978740967	7.49497792028626	8.22759633310227
ENSG00000069020	MAST4	5	65892176	66465423	1	protein_coding	8.59446575964946	8.58873023211751	8.47950777758155	8.32587358237584	8.44346643659946	8.50415392826408	8.66445019090142	8.64898582216152	8.36084877095785
ENSG00000069188	SDK2	17	71330523	71640228	-1	protein_coding	8.72273166806166	9.58685540477854	8.90528694573985	8.72186235871811	9.3074583598382	8.75895486816099	8.67559207713793	8.89856669435241	8.74908499849334
ENSG00000069248	NUP133	1	229577045	229644103	-1	protein_coding	10.415350540159	9.98126575804693	10.3499597035575	10.3819169984438	10.1585437429235	10.43510094718	10.5113286276309	10.4051812679221	10.6334591028266
ENSG00000069275	NUCKS1	1	205681947	205719404	-1	protein_coding	13.4758448896774	13.25912135235	13.1840678140779	13.2097234560502	13.250186152202	13.031936398562	13.0249824010795	12.9590079585076	12.7792570895743
ENSG00000069329	VPS35	16	46690054	46723430	-1	protein_coding	9.99951441435808	8.97251680689881	9.96261512783294	9.89509570515621	8.84055115222444	9.9802781118048	9.98274901750665	9.94472820573416	10.2811470127665
ENSG00000069345	DNAJA2	16	46989299	47007699	-1	protein_coding	10.2689510017682	8.72831407005404	10.2207131308323	10.1814150803784	9.07556520018631	10.1512961885572	10.2143063013592	10.1265988497316	10.4551720403733
ENSG00000069399	BCL3	19	45250962	45263301	1	protein_coding	6.12127784945054	6.97092028182837	6.45206676691344	6.38101341373852	6.57108400306067	6.32019935158046	6.98674391881687	7.00076765022796	5.81014671186587
ENSG00000069424	KCNAB2	1	6051526	6161253	1	protein_coding	6.66101229010277	7.64467302347305	6.2456856198557	6.7639578258758	7.40681578296513	6.25545054750465	6.25734186042492	6.569344430884	5.95208572089847
ENSG00000069431	ABCC9	12	21950335	22094336	-1	protein_coding	3.10829514000853	4.23096923924746	2.77293295928727	4.46688480486242	4.35508806932493	3.41194765321298	3.97086114934094	2.39813075321564	2.76572393042034
ENSG00000069482	GAL	11	68451247	68458643	1	protein_coding	7.28216883885527	8.56183388503647	7.36939129277962	7.39964876647704	8.19463512246764	7.44782075634116	6.82270166901818	6.76616760840529	7.13156275671302
ENSG00000069493	CLEC2D	12	9817565	9848413	1	protein_coding	4.92625693424337	3.54433481305423	4.91527237665959	5.02993536344638	3.80494970082043	4.57255898510537	4.38701559160607	5.04587895502939	4.90710500233258
ENSG00000069509	FUNDC1	X	44382885	44402247	-1	protein_coding	8.89764061426996	6.92943831782236	8.80533909787196	8.73978661625344	7.72704255450824	8.79357147450147	8.59572901532207	8.43865464097208	8.91430743675571
ENSG00000069667	RORA	15	60780483	61521518	-1	protein_coding	8.2571292966569	6.49008635417871	8.18389848373098	8.03789268585919	7.10071626006406	8.43639937725133	8.37656132385439	8.23897513689312	8.56614836074506
ENSG00000069696	DRD4	11	637293	640706	1	protein_coding	3.81445593921183	5.76378100286213	4.35401960352013	4.46688480486242	5.81123687903053	4.90359452432272	4.52482358615077	4.33773883567507	3.41523850651613
ENSG00000069702	TGFBR3	1	92145902	92371892	-1	protein_coding	8.01744483616711	8.22723038976276	7.93720218411543	8.08912867479351	8.1292757993752	8.05877173077337	8.18193400915219	8.0942827472188	8.55135266100288
ENSG00000069712	KIAA1107	1	92632542	92650280	1	protein_coding	5.84881504783027	4.23096923924746	6.28219842168572	5.85817160838861	3.42391551440929	6.44158144308199	6.72598274018004	6.22261442264854	6.44371539794601
ENSG00000069812	HES2	1	6472478	6484730	-1	protein_coding	4.11572813071491	5.19203398168218	4.20983394643471	4.93355041682314	5.96899446733489	3.99132917049817	3.87100619032758	4.48258937491169	3.41523850651613
ENSG00000069849	ATP1B3	3	141594966	141645356	1	protein_coding	9.80069855902913	9.41716489003734	9.88906060118676	9.82462217863616	9.36537422910491	9.92149610427703	9.44119739551138	9.21859775562729	9.48665431084583
ENSG00000069869	NEDD4	15	56119120	56285944	-1	protein_coding	7.52330397212812	5.94122605145224	7.61101503304884	7.32562313871021	6.9192719158147	7.53905411766172	8.004798261938	8.19759528400404	8.06523312176332
ENSG00000069943	PIGB	15	55611158	55647846	1	protein_coding	5.3293832470742	5.32594527275205	5.84309485312371	5.56835712748638	4.10608434776683	5.76764183039459	5.42435409610606	5.48477536073451	5.31007147091302
ENSG00000069956	MAPK6	15	52244303	52358462	1	protein_coding	8.73753177435272	7.71959452493271	8.83329145724356	8.61715065536563	7.72704255450824	8.67479845020419	9.0541432521634	9.07173877625095	9.11630539257477
ENSG00000069966	GNB5	15	52413117	52483566	-1	protein_coding	6.18744971004949	6.59992831813125	6.20822467661967	6.64725064379973	5.89227093351464	6.36692251939805	6.44266710647464	6.39726136446421	6.50642774894491
ENSG00000069974	RAB27A	15	55495164	55611311	-1	protein_coding	6.36949686281979	5.19203398168218	5.66098457815816	5.6615723674375	4.91635854040508	6.06077149608493	5.97420938741095	5.76526869853624	5.88286108982357
ENSG00000069998	CECR5	22	17618401	17646177	-1	protein_coding	7.76638901307691	9.54626702060163	8.06319652733524	8.28250957317017	9.15980544913323	8.23283313610076	7.78236036497964	7.89512968135443	8.02831118690349
ENSG00000070010	UFD1L	22	19437433	19466738	-1	protein_coding	9.49798470785469	8.84445984392555	9.50863672894973	9.64984908938365	8.87085923626351	9.57528177650502	9.78774268244904	9.79497023051347	9.76994921340532
ENSG00000070018	LRP6	12	12268959	12419946	-1	protein_coding	9.32993764017563	9.08068511402073	9.40896736276468	9.19959332819432	9.21597718377647	9.25548290096116	9.39924623916384	9.45425074367756	9.5770837225797
ENSG00000070047	PHRF1	11	576486	612222	1	protein_coding	9.11157537571497	10.3972148667734	9.15950208204025	9.47254606115757	10.3748932327841	9.26373702854146	8.97518449489397	9.15516499649577	9.04416003062291
ENSG00000070061	IKBKAP	9	111629797	111696396	-1	protein_coding	8.63059340695141	8.84445984392555	8.83636410618391	8.64785176077968	8.8303052955148	8.7676871998726	8.99310812207544	9.03403325427074	8.613212559934
ENSG00000070081	NUCB2	11	17229700	17371521	1	protein_coding	9.27266235240777	9.01279531595586	9.24522795251536	9.11697074573781	8.80959266908396	9.20708276696155	9.63439900860128	9.65866909329531	9.30673889448431
ENSG00000070087	PFN2	3	149682691	149768575	-1	protein_coding	9.83206582910741	9.82603438624588	9.67577085111259	9.79063274555568	9.3074583598382	9.65117615919315	9.43246637848142	9.25182711710245	9.73763790560801
ENSG00000070159	PTPN3	9	112137746	112260590	-1	protein_coding	9.21036890631124	8.54819530705734	9.23595056080741	9.18919449255521	8.57200992347533	9.11199468854691	9.43683849186956	9.41190964451389	9.43922119869832
ENSG00000070182	SPTB	14	65213002	65346601	-1	protein_coding	5.87582339392032	6.43186124299207	5.51521714609046	5.95954885566923	6.11118920127506	5.81334349115389	5.79509200306458	5.55198884092871	5.47595024657376
ENSG00000070214	SLC44A1	9	108006903	108201452	1	protein_coding	8.37540146606186	7.71959452493271	8.39866978535442	8.32587358237584	7.13441912833652	8.34599912425002	8.50286819517297	8.42974734216991	8.49447677099865
ENSG00000070269	TMEM260	14	56955072	57117324	1	protein_coding	6.87691737335449	6.02238320960919	6.86699094708781	6.46960747562607	6.17735444693116	6.76600850223006	7.23789393812441	7.08260383800796	6.42760191231941
ENSG00000070366	SMG6	17	1963133	2207065	-1	protein_coding	9.55131189898514	9.49030940250267	9.49119694358606	9.521030600123	9.76559689363645	9.31626760016017	9.63249434393133	9.57631192618893	9.32642620474699
ENSG00000070367	EXOC5	14	57670518	57735726	-1	protein_coding	8.75218159195922	7.7674643841346	8.86372737415103	8.52919009298556	7.58801009666455	8.9475284297786	9.34444974866938	9.2263342823858	9.35226488591012
ENSG00000070371	CLTCL1	22	19166986	19279239	-1	protein_coding	7.33177876459333	8.34233723035793	7.30873881740972	7.78519136837281	8.27237843806313	7.32698504355014	7.32538408997377	7.42498841854133	7.22775604423767
ENSG00000070404	FSTL3	19	676392	683385	1	protein_coding	4.20362701639132	5.66614068281575	5.2462084905274	4.93355041682314	5.63408633035358	5.17266877491307	4.87339911069508	4.5499024336796	4.70803256139976
ENSG00000070413	DGCR2	22	19023795	19109967	-1	protein_coding	8.86768173847474	10.0311424350673	8.94852535224709	9.02932740811488	9.97540753503636	8.81057320255323	8.68297248195918	8.68686032034573	8.66223681086369
ENSG00000070423	RNF126	19	647526	663277	-1	protein_coding	8.40814693603741	9.60672926272618	9.15704654853333	9.08086310468093	9.58237547221632	9.13016659015123	8.87885591957563	8.84262041974708	8.89977966734484
ENSG00000070444	MNT	17	2287354	2304412	-1	protein_coding	8.51937756589781	9.09012802812343	8.59648748553037	8.56179961884216	8.54720118204084	8.376766247356	8.34434193743995	8.28415143177457	8.50603274328002
ENSG00000070476	ZXDC	3	126156444	126194762	-1	protein_coding	8.26736418821477	8.60199267616231	8.23135542117393	8.16006461578059	8.8507247568453	8.27835554814408	8.02235993391648	7.86240468201445	8.30901516729886
ENSG00000070495	JMJD6	17	74708919	74722866	-1	protein_coding	7.29222823792345	7.29871457930871	7.41942379357669	7.22740746752244	7.40681578296513	7.28704975295645	7.59163182063865	7.67912593842923	7.2914678403491
ENSG00000070501	POLB	8	42195972	42229326	1	protein_coding	8.7810423572057	7.98554130532263	8.72472573555407	8.82956391635473	7.63585852193234	8.76187152211736	8.7617586567004	8.94931113919207	9.18501413035972
ENSG00000070540	WIPI1	17	66417089	66453654	-1	protein_coding	5.73542237280342	6.02238320960919	5.84309485312371	5.85817160838861	5.81123687903053	6.36692251939805	5.848577157654	5.82083167292599	5.90630697670058
ENSG00000070610	GBA2	9	35736863	35749983	-1	protein_coding	7.97436108286065	9.34800600462906	8.10965113653686	8.26281022456321	9.06686418889744	8.17273730243594	8.03395006457582	8.03678270314596	8.11639165430565
ENSG00000070614	NDST1	5	149865381	149937773	1	protein_coding	8.54904466718099	9.60013501585754	8.58191572526092	8.78882123255015	9.50718815642817	8.53857587162263	8.60352836242489	8.65664068394593	8.6827477398593
ENSG00000070669	ASNS	7	97481430	97501854	-1	protein_coding	10.5377217966479	10.3857582158615	10.3553247699529	10.4864702006758	10.1127807707384	10.4396617058654	11.0006136936942	10.9298513957356	10.4077018582963
ENSG00000070718	AP3M2	8	42010464	42029191	1	protein_coding	9.1563207851641	8.84445984392555	8.82403404947691	8.8789256973982	8.77795525892802	8.82737690178779	8.78251952338538	8.6905936525372	8.91719551762253
ENSG00000070731	ST6GALNAC2	17	74559792	74583038	-1	protein_coding	5.28976608358313	6.30784870477024	5.54557271809103	5.74912858655794	6.2406178060912	5.30653146129197	5.848577157654	6.11559846097701	5.20054224730061
ENSG00000070756	PABPC1	8	101698044	101735037	-1	protein_coding	13.785337223663	12.4096717473369	13.7738448952943	13.623033820511	12.3183516426205	13.7466438626621	13.3666323102405	13.347444473913	13.9676882334511
ENSG00000070759	TESK2	1	45809555	45956872	-1	protein_coding	6.02804534962645	6.49008635417871	6.46800332990994	6.34399416381616	6.17735444693116	6.36692251939805	6.37136762797694	6.46857597265847	6.69324190255222
ENSG00000070761	C16orf80	16	58147496	58163354	-1	protein_coding	10.6068563835262	10.2236151533093	10.5578391671857	10.6649867666105	9.87431294407595	10.4532581078803	10.4628461854429	10.4858159964914	10.8820749045235
ENSG00000070770	CSNK2A2	16	58191811	58231824	-1	protein_coding	10.6862412907926	9.80897979463764	10.5671168120171	10.3978090309019	9.55774586383645	10.4968006394587	10.2631329730118	10.1686971016817	10.7228299969939
ENSG00000070778	PTPN21	14	88932122	89021077	-1	protein_coding	7.41699188336938	6.70199572317193	7.51456622980314	7.34448867154178	7.58801009666455	7.40368484412194	7.98702017777509	7.74523649847995	7.55148026952035
ENSG00000070785	EIF2B3	1	45316450	45452282	-1	protein_coding	8.08265091791371	7.53831228162654	7.95991973075739	8.18644512036349	7.93258523849835	7.92465140129037	8.0454478255663	8.17111690264009	7.94585981368219
ENSG00000070814	TCOF1	5	149737202	149779871	1	protein_coding	11.5613525490774	12.2471849532549	11.4125309277177	11.5720255259467	12.036929056117	11.2573329005643	11.4793898686109	11.4427803462739	10.9785508111788
ENSG00000070831	CDC42	1	22379120	22419437	1	protein_coding	11.2058829482331	9.85401819598625	11.2259778207941	11.1300492719969	9.94723892787214	11.1793057195483	11.1808424653783	10.9992274527802	10.9235986959523
ENSG00000070882	OSBPL3	7	24836158	25021253	-1	protein_coding	8.03552258377422	7.96515851891043	8.3564862031892	8.10027150224256	8.21052255225207	8.20738367753399	8.56410302176811	8.3135017110164	8.23687312284392
ENSG00000070886	EPHA8	1	22890057	22930087	1	protein_coding	5.07350734752845	6.02238320960919	4.81914775687625	5.02993536344638	5.89227093351464	5.67165165673084	5.38868938636263	4.7348280178068	4.65365522552071
ENSG00000070950	RAD18	3	8817088	9005457	-1	protein_coding	9.04174240461104	7.36244646597147	9.16928263394909	8.94839854053994	8.17857078513718	9.27806908377547	9.28748952262119	9.29905649281196	9.39639808857369
ENSG00000070961	ATP2B1	12	89981828	90103077	-1	protein_coding	9.06539763811699	8.31037590738584	9.21249266688927	9.03514535355987	8.62038311668604	9.15700235126404	9.41926997307468	9.38220642356185	9.41694864267774
ENSG00000071051	NCK2	2	106361354	106510730	1	protein_coding	8.35635056697348	7.64467302347305	8.57824967157798	8.42225815786659	7.77056065470424	8.40689090384	8.14500118360128	8.16576240661791	8.44330284065716
ENSG00000071054	MAP4K4	2	102313312	102511149	1	protein_coding	11.7024003915965	11.5921092504814	11.5395610011852	11.4991815656871	11.3796292851107	11.3269312014442	11.1996172539907	11.253210232833	11.1540692513032
ENSG00000071073	MGAT4A	2	99235569	99347589	-1	protein_coding	6.66101229010277	5.32594527275205	6.76747955695146	6.48669165601715	5.81123687903053	6.73071594722043	7.19723868829242	6.91400870344219	6.88245537026325
ENSG00000071082	RPL31	2	101618177	101640494	1	protein_coding	12.0141161384414	12.2639694335699	11.7634992815514	12.0668624266824	12.0590345361315	11.8570079321679	11.294817444484	11.4885332512245	12.126248590527
ENSG00000071127	WDR1	4	10075963	10118573	-1	protein_coding	10.4199454134967	10.7497919633522	10.3563953931996	10.4564341375413	10.6056660784663	10.1940331511044	10.292378937184	10.3590087407278	10.4807762566067
ENSG00000071189	SNX13	7	17830385	17980124	-1	protein_coding	8.82327902074815	7.9444836270967	8.85769134159075	8.73978661625344	8.22623692845481	8.99292050981186	9.35372825332903	9.17662063843962	9.26427301174508
ENSG00000071205	ARHGAP10	4	148653214	148993931	1	protein_coding	8.37066227389675	8.2941257380814	8.3564862031892	8.42669112270374	8.30233946346534	8.36913576116428	8.40807685238821	8.32315393077376	8.36508533678132
ENSG00000071243	ING3	7	120590803	120617270	1	protein_coding	8.61865109869506	6.37118706215405	8.49902884149474	8.34941314896571	6.88007461704145	8.6778901132947	9.24324319213329	9.0660016824974	8.74908499849334
ENSG00000071246	VASH1	14	77228532	77249354	1	protein_coding	7.01694871677613	7.51045007346153	6.89083211574182	7.26749959780212	7.48727198001085	6.8117611205302	6.62231080733822	6.86198430023243	6.65222797970001
ENSG00000071282	LMCD1	3	8543393	8609805	1	protein_coding	6.31133002290126	4.69427617635599	6.58952908474614	6.45231856004343	6.2406178060912	6.25545054750465	6.9382265096919	6.93933389804948	6.37815263738196
ENSG00000071462	WBSCR22	7	73097355	73119491	1	protein_coding	9.2470328206457	10.0554487074682	9.34568373576184	9.45529253624926	9.8643048999076	9.32615397873902	9.15577312326669	9.30393923877389	9.2620029607271
ENSG00000071537	SEL1L	14	81937893	82000205	-1	protein_coding	9.02072104445948	8.43418045196952	9.10449067735701	9.06103961097265	8.72363387701806	8.96787920562291	9.28020872934184	9.20561062956455	9.35439736500683
ENSG00000071539	TRIP13	5	892758	919472	1	protein_coding	8.25198449300009	7.74372799080103	8.2499095527063	8.27760989599078	7.79183714081994	8.38435658776476	8.11257407905112	8.3135017110164	8.47892339578006
ENSG00000071553	ATP6AP1	X	153656978	153664862	1	protein_coding	9.46279089034514	10.9314918630311	9.50477939914021	9.60165500428648	10.5629894431393	9.52122552271509	9.44554316898939	9.60032616334182	9.76994921340532
ENSG00000071564	TCF3	19	1609291	1652604	-1	protein_coding	9.55966425719458	10.2988419272762	9.87119470190333	9.7593421677527	10.0211664394602	9.6884435064995	9.35603858540194	9.62199349371862	9.64137011915345
ENSG00000071575	TRIB2	2	12857015	12882860	1	protein_coding	4.70315980908782	4.23096923924746	4.04962154592663	4.46688480486242	4.91635854040508	3.90952471827177	4.06424987055919	3.78801667125661	4.95285882827405
ENSG00000071626	DAZAP1	19	1407568	1435719	1	protein_coding	10.9101425560604	11.5618869449332	10.9349120688144	10.9562069375856	11.376111837215	10.793983387883	10.5811278622604	10.5934265161136	10.8989742094908
ENSG00000071655	MBD3	19	1576639	1592882	-1	protein_coding	7.31213902844315	9.16352552372407	7.56729990135485	7.94823587402777	8.65562749593629	7.68755700802346	7.65304750387876	7.64104513663615	7.19956545643122
ENSG00000071794	HLTF	3	148747914	148804341	-1	protein_coding	9.62081161907402	7.96515851891043	9.54852797028944	9.28263859904373	8.65562749593629	9.56362882611868	9.74959014865556	9.67005980179513	9.73272818265871
ENSG00000071859	FAM50A	X	153672473	153679002	1	protein_coding	10.5607900046099	11.3225071686426	10.172898937486	10.4736740963923	10.9770147036278	10.181017641614	10.477774938141	10.7074506176541	10.1287744986063
ENSG00000071889	FAM3A	X	153733350	153744566	-1	protein_coding	8.83019979232842	10.2364285158399	8.93425605371451	9.13333582412557	9.8643048999076	8.99043584832167	8.98715828741912	8.93364438382849	8.95703308482161
ENSG00000071894	CPSF1	8	145618444	145634753	-1	protein_coding	9.01161727118386	11.1571519993608	9.07096979950684	9.237934731494	10.6265401366578	9.01997303533412	8.90749099830996	8.97096264955636	8.98758012976568
ENSG00000071967	CYBRD1	2	172378757	172414643	1	protein_coding	6.33098070063071	6.49008635417871	5.79336607376949	6.00768547899734	5.96899446733489	6.07959591893886	5.87459408414482	6.20183687967459	6.34421900941321
ENSG00000072041	SLC6A15	12	85253492	85307394	-1	protein_coding	9.31521408610304	8.49231389760364	9.24984437166744	8.91091955465856	8.48324613639627	9.15478500535571	8.97217545430343	8.77741230421791	9.08582662806139
ENSG00000072042	RDH11	14	68143518	68162531	-1	protein_coding	9.91740598154863	8.52052514952172	9.91980324221295	9.70563412402871	8.72363387701806	9.83689495497298	9.93099871343634	9.90671602393934	10.0598815089631
ENSG00000072062	PRKACA	19	14202500	14228896	-1	protein_coding	9.79717083275161	9.05197976771929	9.83785461743536	9.74698794292773	9.24711991161722	9.68690976966066	9.74607117971048	9.90189329929361	9.56792412252439
ENSG00000072071	LPHN1	19	14260750	14316999	-1	protein_coding	8.12266194983504	9.37915327079612	8.19830019327128	8.35872247555829	9.20015003884352	7.94018440891099	8.12346429902037	8.27920113752826	8.05478006409379
ENSG00000072110	ACTN1	14	69340860	69446157	-1	protein_coding	8.83708752262297	9.18130593062964	8.89648155509649	9.07804779925415	9.04930313647714	9.09359097429119	9.14245060497449	9.20299911598707	8.95422373901918
ENSG00000072121	ZFYVE26	14	68194091	68283307	-1	protein_coding	8.83708752262297	9.62633306412645	8.70804808511653	8.75043524253237	9.2851261234605	8.62440897143795	8.4945035990288	8.6412901273407	8.65533451738738
ENSG00000072133	RPS6KA6	X	83318984	83442933	-1	protein_coding	6.20884929559643	5.76378100286213	6.1100820795492	6.39917281196817	5.89227093351464	6.44158144308199	6.59126844715143	6.73758048349893	6.47541230115116
ENSG00000072134	EPN2	17	19118928	19240028	1	protein_coding	8.0234959562949	8.56183388503647	7.96554365979081	8.29710954733334	8.3604571004406	8.20309811007736	7.9750452341696	7.93973233778259	8.10630404733632
ENSG00000072135	PTPN18	2	131113580	131132982	1	protein_coding	8.84394252562605	9.18130593062964	8.72140559339381	8.5415052029023	8.65562749593629	8.4254043076108	8.11802946464893	8.16038796357557	8.55135266100288
ENSG00000072163	LIMS2	2	128395956	128439360	-1	protein_coding	3.81445593921183	5.66614068281575	3.54811934814973	3.39249290892324	4.91635854040508	4.67513686606986	4.58908628213735	4.0889040270895	4.41299291247074
ENSG00000072182	ASIC4	2	220378892	220403494	1	protein_coding	3.27987522984569	5.4484757798665	3.77002704354303	4.53416415741923	5.43209776948535	4.34253286026898	3.76372249228241	3.2543514129524	3.65555602621512
ENSG00000072195	SPEG	2	220299568	220363009	1	protein_coding	6.20884929559643	8.15708175582804	6.63258568702661	6.43481994263532	7.81280440177572	6.35151565115978	6.79572294000236	6.39726136446421	6.19989112687609
ENSG00000072210	ALDH3A2	17	19551449	19580911	1	protein_coding	8.44468227088477	7.26576079503253	8.30418180042117	8.39084004903929	7.40681578296513	8.39190720261346	8.35362113327419	8.3037844787576	8.62739029942628
ENSG00000072274	TFRC	3	195754054	195809060	-1	protein_coding	9.55340452621533	9.2836184782998	9.56158364570054	9.58390332178884	9.50718815642817	9.54850681361691	9.94180600415758	9.90511023968972	9.82018771396251
ENSG00000072310	SREBF1	17	17713713	17740325	-1	protein_coding	7.25156282414505	8.70391917309671	7.14986436636776	7.2968540598383	7.91329971029048	7.31908593208557	7.2577998556108	7.24374249891163	7.08094887742297
ENSG00000072364	AFF4	5	132211071	132299326	-1	protein_coding	11.0859598998058	10.1532861536554	11.0191239233304	10.8446816830059	10.1503304490038	11.0694145521586	11.2060350793989	11.1086167906502	11.2471008304619
ENSG00000072401	UBE2D1	10	60094735	60130513	1	protein_coding	7.69993383498469	5.56140933559584	8.15957147515526	7.81930773385536	6.71167980568176	8.14172380641739	7.81631510000888	7.89512968135443	7.96831166582343
ENSG00000072415	MPP5	14	67707826	67802536	1	protein_coding	8.53216681155182	6.97092028182837	8.55605553515021	8.50842838057806	7.51312360169248	8.65923996644285	8.910637871587	8.68686032034573	8.70964977103982
ENSG00000072422	RHOBTB1	10	62629196	62761198	-1	protein_coding	7.52330397212812	7.53831228162654	7.85474954805546	7.63238039667645	7.16735260195602	7.46223768999063	7.14475358109569	7.32284848983706	7.72632535356398
ENSG00000072501	SMC1A	X	53401070	53449677	-1	protein_coding	13.5267899427404	14.0872666692552	13.1851226880424	13.369791285083	14.0767695212773	13.065078754065	12.950685223261	13.0428137184068	12.15405874682
ENSG00000072506	HSD17B10	X	53458206	53461320	-1	protein_coding	8.1615932129111	9.66475917413417	8.08918908639178	8.49582640820862	8.94869954834546	7.95555195776997	8.13427292938569	8.39813145209897	8.40678049126263
ENSG00000072518	MARK2	11	63606400	63678491	1	protein_coding	9.32749412574637	9.67106518634922	9.46562802300888	9.39548977536843	9.3074583598382	9.42514560527808	9.20274053756308	9.3982764157012	9.39432684062576
ENSG00000072571	HMMR	5	162887209	162918947	1	protein_coding	9.94795164000206	8.70391917309671	10.1384603993483	9.7593421677527	8.95814079405212	10.1557381901519	10.2995987226554	10.1403136119639	10.1969056943718
ENSG00000072609	CHFR	12	133398773	133532890	-1	protein_coding	7.72242740808083	8.49231389760364	7.48354405202371	7.6400361119747	8.4025587068381	7.79966020730784	7.51926229086688	7.75952521592032	7.47514325320118
ENSG00000072657	TRHDE	12	72481046	73059422	1	protein_coding	4.36482578142835	3.01991326672994	4.54642209435124	3.88010433151575	5.06357617889644	4.94524490720649	3.38366216506349	3.54572054529764	3.54039536557293
ENSG00000072682	P4HA2	5	131527531	131631008	-1	protein_coding	8.22598161886062	8.41927355707015	8.06843263812686	8.12775776336401	8.19463512246764	7.91943634432498	8.20262159853189	8.21843356417941	8.25524964334418
ENSG00000072736	NFATC3	16	68118654	68263162	1	protein_coding	8.88440230331205	8.56183388503647	8.93425605371451	8.89501131299087	8.50916935267039	9.06789631573398	8.94173474571177	8.99833121122944	9.14122154764975
ENSG00000072756	TRNT1	3	3168600	3192563	1	protein_coding	7.69235736187021	6.17216508686098	7.87879218840263	7.62468383921123	6.79833274847626	7.86079093315736	8.2230167261363	8.00714980648844	7.82803984795295
ENSG00000072778	ACADVL	17	7120444	7128592	1	protein_coding	9.37085641758208	10.8807045549006	9.34568373576184	9.57992866392997	10.7914207008494	9.51259322729937	9.43246637848142	9.51867356124103	9.14861324855467
ENSG00000072786	STK10	5	171469077	171615390	-1	protein_coding	7.95549533097842	8.75230331723194	7.83645091982758	8.10027150224256	8.50916935267039	7.8277683971908	8.11257407905112	8.06581917139632	7.56627466730579
ENSG00000072803	FBXW11	5	171288553	171433877	-1	protein_coding	10.1031457475407	9.25031402938071	9.95132227084321	10.0511005168355	9.50074202465457	9.95628820909833	10.1317657634484	10.1238401823118	10.2146216906629
ENSG00000072818	ACAP1	17	7239848	7254797	1	protein_coding	5.20711063542125	5.32594527275205	4.91527237665959	5.20530312950304	6.30122316273564	5.24115214347474	4.4575644122133	5.04587895502939	3.76219984045602
ENSG00000072832	CRMP1	4	5749811	5894785	-1	protein_coding	6.00376441975714	5.66614068281575	5.71540331351776	6.16453953689048	6.35938489150809	5.64662189240695	5.94994294637533	5.44995666523534	5.99645640629212
ENSG00000072840	EVC	4	5712924	5830772	1	protein_coding	7.8572784719458	8.27769044360067	7.89066490671875	8.06658145920687	7.58801009666455	7.88239336825141	7.71915228464425	8.08296461576984	7.50616442385217
ENSG00000072849	DERL2	17	5374571	5390131	-1	protein_coding	8.74853306030942	8.62815731655095	8.46369848785426	8.73978661625344	8.47010773310018	8.5145670199235	8.84635802326302	8.76684142343881	8.73278445058799
ENSG00000072858	SIDT1	3	113251143	113348425	1	protein_coding	4.50980968293602	4.69427617635599	4.28372729905302	4.6599840182384	5.53662416324232	4.46212555186504	5.23650041159052	4.79155282607726	4.20184360721677
ENSG00000072864	NDE1	16	15737124	15820210	1	protein_coding	9.19704551507587	8.04501676444473	8.90528694573985	8.94839854053994	8.50916935267039	8.85768438435147	8.86594447253558	8.82913518979864	8.89099226249795
ENSG00000072954	TMEM38A	19	16771938	16800840	1	protein_coding	4.81901652518297	5.85522992786511	5.74186179258021	5.88419155311799	6.04184299817979	5.62115020050904	5.15392889825292	5.61620982329676	5.44426529087691
ENSG00000072958	AP1M1	19	16308389	16346160	1	protein_coding	8.58631303459106	9.72054491000588	8.7113990744499	8.81611046234021	9.42786590478915	8.67479845020419	8.69762098033469	8.75975089248178	8.79377042221337
ENSG00000073008	PVR	19	45147098	45166850	1	protein_coding	9.68711660426924	8.95194784974549	9.50477939914021	9.53135851837741	8.95814079405212	9.43431561159664	9.26553597578098	9.31848910003501	9.3734491480342
ENSG00000073009	IKBKG	X	153769414	153796782	1	protein_coding	2.68828095245606	5.85522992786511	4.28372729905302	3.88010433151575	5.43209776948535	4.14221347180517	3.23091280598574	3.9954113711434	3.41523850651613
ENSG00000073050	XRCC1	19	44047192	44084625	-1	protein_coding	9.25990449947803	9.48315959043897	9.34136446919275	9.27773936078693	8.7991237644939	9.25133806015173	9.01666507733446	9.16593270291784	9.38809519489695
ENSG00000073060	SCARB1	12	125261402	125367214	-1	protein_coding	7.8229952458469	9.20757229744294	7.77372288099514	8.10027150224256	8.8507247568453	8.01543571213296	7.9073450471907	7.97076770964892	7.78441938399848
ENSG00000073067	CYP2W1	7	1022835	1029276	1	protein_coding	3.27987522984569	4.69427617635599	4.54642209435124	4.39631378276291	5.43209776948535	3.82280144025538	3.64781524605342	3.67194925111874	3.54039536557293
ENSG00000073111	MCM2	3	127317066	127341276	1	protein_coding	10.56182984617	11.5533782687392	10.5419289406219	10.8296963772798	11.4499091783887	10.5305415248642	10.4248341353629	10.4608934327824	10.8015258612574
ENSG00000073150	PANX2	22	50609160	50618723	1	protein_coding	5.61235116393249	6.02238320960919	5.84309485312371	5.74912858655794	6.2406178060912	5.8576417586521	4.9730941712386	5.67769345416072	5.70711642235446
ENSG00000073169		22	50639408	50656045	1	protein_coding	5.8212914232636	7.81379675886997	6.35256346861473	6.61653660655327	7.43413610286707	6.65743013518651	6.74020308998315	6.9267268701168	6.30946796355287
ENSG00000073331	ALPK1	4	113206665	113363776	1	protein_coding	7.00476559255629	6.65186446217251	7.00446356408259	7.02009202013328	6.17735444693116	7.3581559694015	7.02209036051608	6.8882309928264	6.70665813457721
ENSG00000073350	LLGL2	17	73521161	73571289	1	protein_coding	5.95394110072409	7.42348166741072	6.04782314687551	6.43481994263532	7.26186905896859	6.33594247180203	6.29636042212144	6.30285556986972	5.70711642235446
ENSG00000073417	PDE8A	15	85523671	85682376	1	protein_coding	8.51078797883866	7.7674643841346	8.68095622312707	8.48311338660836	7.95161636045792	8.65296928640421	9.01666507733446	8.79832450136215	8.6895204227632
ENSG00000073464	CLCN4	X	10125024	10205700	1	protein_coding	5.44209770715706	6.02238320960919	5.00539047883913	5.56835712748638	5.63408633035358	5.62115020050904	4.70961343744368	4.33773883567507	5.31007147091302
ENSG00000073536	NLE1	17	33455772	33469334	-1	protein_coding	7.66164720110261	9.07117998549836	7.53740279744963	7.97269438583213	9.12669724236181	7.78826177963409	7.62266644661578	7.5698593310576	7.803275591059
ENSG00000073578	SDHA	5	218356	256815	1	protein_coding	9.62081161907402	10.3230703852857	9.64280456603081	9.68727774552345	10.047940945895	9.61936734264284	9.46279652799781	9.58636648062847	9.62025801574659
ENSG00000073584	SMARCE1	17	38781214	38804760	-1	protein_coding	8.95891511395424	8.43418045196952	9.32395691566805	9.03514535355987	8.89071657903932	9.36311622739728	9.32335232521821	9.38911549312677	9.28677920596297
ENSG00000073605	GSDMB	17	38060848	38076107	-1	protein_coding	6.07541459884281	6.92943831782236	6.08962618417863	6.14314916647613	5.89227093351464	5.74423637801844	6.17598864802484	6.41542321693591	5.5670322745399
ENSG00000073614	KDM5A	12	389295	498620	-1	protein_coding	10.3165475968391	9.94529687300106	10.0916536699706	10.2455484264394	9.98928824081004	10.1645813724527	10.2420524155033	10.250643407365	10.2028352314331
ENSG00000073670	ADAM11	17	42836399	42859214	1	protein_coding	6.07541459884281	7.64467302347305	6.71502562766657	6.7498753920201	7.77056065470424	6.80045827369517	6.31548097778978	6.36023701467365	6.08130245221572
ENSG00000073711	PPP2R3A	3	135684515	135866733	1	protein_coding	7.59006166320911	5.94122605145224	7.23614798714148	7.30650763666958	5.43209776948535	7.44055790113812	7.43435024048226	7.2838376198626	7.49073721499081
ENSG00000073712	FERMT2	14	53323986	53419153	-1	protein_coding	8.38483340041279	7.33093241814098	8.6602981471338	8.37257479302251	6.9946093716952	8.69324982234874	9.02830086462198	8.92098732060115	9.00668771172444
ENSG00000073792	IGF2BP2	3	185361527	185542844	-1	protein_coding	10.277837604637	9.15455246424721	10.2704052528367	10.1004910927495	9.75480260055605	10.1918720374584	10.3127418813208	10.2519073367436	10.1837742882546
ENSG00000073803	MAP3K13	3	185000729	185206885	1	protein_coding	9.15356448917437	7.08865655471405	9.04994763204258	8.8789256973982	7.51312360169248	8.84948164827057	8.87563887459425	8.6793645475847	9.07552225125474
ENSG00000073849	ST6GAL1	3	186648274	186796341	1	protein_coding	6.8224275285358	6.37118706215405	6.79300825872597	7.07760169768232	6.66632006097786	7.02100051911401	6.59126844715143	7.03641018822962	6.95169901179617
ENSG00000073910	FRY	13	32605437	32870794	1	protein_coding	6.40701142689858	5.19203398168218	5.86733087770216	6.45231856004343	6.52099973319178	5.87929104751122	6.54341542167844	6.22261442264854	5.90630697670058
ENSG00000073921	PICALM	11	85668727	85780924	-1	protein_coding	9.94157450052861	8.78755544712703	9.92702736434143	9.75582317120286	8.84055115222444	9.91888522308485	10.0355926351578	10.1673580945689	10.1777657256598
ENSG00000073969	NSF	17	44668035	44834830	1	protein_coding	8.9237582885218	8.00564012550026	8.88168541165206	8.59368832779373	8.14589531507554	8.92688647186744	9.26553597578098	9.24676446009619	9.17056380210468
ENSG00000074047	GLI2	2	121493199	121750229	1	protein_coding	7.75915447741495	8.58873023211751	7.71483674765635	7.51238465825198	7.77056065470424	7.43325829799341	7.53566104569982	7.41599607788227	7.55148026952035
ENSG00000074054	CLASP1	2	122095352	122407163	-1	protein_coding	9.3102726526742	9.01279531595586	9.26360565409048	9.26789068812492	9.18414733380031	9.15034006344535	9.44554316898939	9.47820777199421	9.23910380626368
ENSG00000074071	MRPS34	16	1821891	1823156	-1	protein_coding	9.84920184072933	10.2533378722079	9.85915999193738	10.1087908358031	10.1544429407632	9.91233727320733	9.65893350714709	9.62003712832147	9.96398467384041
ENSG00000074181	NOTCH3	19	15270444	15311792	-1	protein_coding	7.87076685736001	9.36366369336201	8.17421684927158	8.18644512036349	9.2851261234605	8.07762209500335	7.91363257924194	8.02500248235959	7.79073220965753
[truncated: 13,114 more rows]

## Sheet: Normalized_average_read_count
ensembl_gene_id	hgnc_symbol	chromosome_name	start_position	end_position	strand	gene_biotype	401_3xFlag(Input)	401_TandemSup	401_TandemElu	567_3xFlag	624_3xFlag
[truncated: 14,279 more rows]

[truncated: 4 more sheets: Reads_summary_totals_stats, LEAP1, LEAP2, LEAP1 + LEAP2 Summary with Gel]
