# Supplementary material for: Dissection of affinity captured LINE-1 macromolecular complexes
Source: eLife. 2018 Jan 8;7:e30094. doi: 10.7554/eLife.30094 (PMC5821459; doi:10.7554/eLife.30094)
Supplement: Supplementary file 7. [file elife-30094-supp7.gbk]

LOCUS       Exported                5526 bp ds-DNA     linear   UNA 30-NOV-2017
DEFINITION  .
ACCESSION   .
VERSION     .
KEYWORDS    LD401
SOURCE      natural DNA sequence
  ORGANISM  unspecified
REFERENCE   1  (bases 1 to 5526)
  AUTHORS   Altukhov
  TITLE     Direct Submission
  JOURNAL   Exported Thursday, November 30, 2017 from SnapGene Viewer 3.2.1
            http://www.snapgene.com
FEATURES             Location/Qualifiers
     source          1..5526
                     /organism="unspecified"
                     /mol_type="genomic DNA"
     CDS             35..1080
                     /codon_start=1
                     /note="ORF1"
                     /note="color: #800000"
                     /translation="RPRLNLIKPPWARSRTARPATARPRAPAPPPRSAAAAPPPSRAGW
                     RTTSTSCARRASAAATTASCARTSRPRARRWRTSRRTWRSASPASPTPRSA*RS*WS*R
                     PRPASCARSAAACAAAATNWRSA*APWRTR*TR*SARASSARSASSATSRACRRSGTT*
                     SAPTCA*SACPRATWRTAPSWRTPCRTSSRRTSPTWPARPTCRSRRSSAPPSATAAAAP
                     PPATSSCASPRWR*RRRCCAPPARRAA*P*RASPSVSPPT*APRPCRPAASGAPSSTS*
                     RRRTSSPASATPPS*ASSARARSSTSSTSRCCATS*PPAPP*RSC*RRP*TWSATTATS
                     PCRTTPRC"
     CDS             1131..4968
                     /codon_start=1
                     /note="ORF2-Linker-His8-PreScission"
                     /note="color: #993366"
                     /translation="RAHHNDRQQQPHHHPDPEHQRPEQRHQAPPPGQLDQEPGPQRVLH
                     PGDPPDLPRHPPPEDQGLAQDLPGQRQAEEGRRGHPGERQDRLQAHQDQARQGGPLHHG
                     EGQHPAGGADHPEHLRPQHRCPPLHQAGAERPAARPGQPHPDHGRLQHPPEHPGPQHPP
                     EGEQGHPGAEQRPAPGRPDRHLPHPAPQEHRVHLLQRPPPHLQQDRPHRGQQGPAEQVQ
                     AHRDHHQLPERPQRHQAGAAHQEPDPEPQHHLEAEQPAAERLLGAQRDEGRDQDVLRNQ
                     REQGHHLPEPVGRLQGRVPRQVHRPERLQAQAGAQQDRHPDQPAEGAGEAGADPQQGQP
                     PPGDHQDPRRAEGDRDPEDPAEDQRVAKLVLRAHQQDRPPPGPPDQEEAREEPDRHHQE
                     RQGRHHHRPHRDPDHHPRVLQAPVRQQAGEPGGDGHLPGHLHPAPPEPGGGGEPEPPHH
                     RQRDRGHHQQPAHQEEPRPRRLHRRVLPALQGGAGALPAEAVPEHREGGHPAQQLLRGQ
                     HHPDPQARPRHHQEGELPPHQPDEHRRQDPEQDPGQPHPAAHQEADPPRPGGLHPRDAG
                     LVQHPQEHQRDPAHQPRQGQEPHDHQHRRREGLRQDPAALHAEDPEQAGHRRHLLQDHP
                     RHLRQAHRQHHPERPEAGGLPPEDRHASGLPPEPPAVQHRAGGAGPRHPPGEGDQGHPA
                     GQGGGEAEPVRRRHDRVPGEPHRERPEPAEADQQLQQGERLQDQRAEEPGLPVHQQPPD
                     REPDHGRAALHHR*QAHQVPGHPADPRREGPVQGELQAPAEGDQGGDQQVEEHPLQLGG
                     PHQHREDGHPAQGDLPLQRHPHQAAHDLLHRAGEDHPEVHLEPEARPHRQEHPEPEEQG
                     RRHHPARLQAVLQGHRDQDRLVLVPEPRYRPVEPHRAQRDHAPHLQLPDLRQAREEQAV
                     GQGQPVQQVVLGELAGHLPQAEAGPLPDPLHQDQQPLDQGPEREAQDHQDPGGEPGHHH
                     PGHRRGQGLHEQDPQGHGHQGQDRQVGPDQAEELLHRQGDHHPREPPAHHLGEDLRHLQ
                     QRQGPDQPHLQRAEADLQEEDQQPHQEVGQGHEPPLQQGGHLRRQEAYEEVQQQPGHPR
                     DADQDHHALPPDPRAHGHHQEERQQPLLARLRRDRHPAALLVGLQAGAAPVEERVALPA
                     RPGAGDPLRPRHPPAGHLPQRVQELLLQGHLHPHVHRRPVHHRQDLEPAQVPHHDRLDQ
                     EDVAHLHHGVLRRHQERRVHQLRGHLDEAGDHHPEQAEPGAEDQAPHLQPDRRQ"
     misc_feature    4969..5197
                     /note="2xMyc3xFlag"
                     /note="color: #a6acb3"
     misc_feature    5198..5482
                     /note="3'UTR-Strep"
                     /note="color: #a6acb3"
ORIGIN
        1 agcagagctc gtttagtgaa ccgtcagatc gccgcggccg cgtttaaact taattaagcc
       61 accatgggca agaagcagaa ccgcaagacc ggcaacagca agacccagag cgccagcccc
      121 ccccccaagg agcgcagcag cagccccgcc accgagcaga gctggatgga gaacgacttc
      181 gacgagctgc gcgaggaggg cttccgccgc agcaactaca gcgagctgcg cgaggacatc
      241 cagaccaagg gcaaggaggt ggagaacttc gagaagaacc tggaggagtg catcacccgc
      301 atcaccaaca ccgagaagtg cctgaaggag ctgatggagc tgaagaccaa ggcccgcgag
      361 ctgcgcgagg agtgccgcag cctgcgcagc cgctgcgacc aattggagga gcgcgtgagc
      421 gccatggagg acgagatgaa cgagatgaag cgcgagggca agttccgcga gaagcgcatc
      481 aagcgcaacg agcagagcct gcaggagatc tgggactacg tgaagcgccc caacctgcgc
      541 ctgatcggcg tgcccgagag cgacgtggag aacggcacca agctggagaa caccctgcag
      601 gacatcatcc aggagaactt ccccaacctg gcccgccagg ccaacgtgca gatccaggag
      661 atccagcgca ccccccagcg ctacagcagc cgccgcgcca ccccccgcca catcatcgtg
      721 cgcttcacca aggtggagat gaaggagaag atgctgcgcg ccgcccgcga gaagggccgc
      781 gtgaccctga agggcaagcc catccgtctc accgccgacc tgagcgccga gaccctgcag
      841 gcccgccgcg agtggggccc catcttcaac atcctgaagg agaagaactt ccagccccgc
      901 atcagctacc ccgccaagct gagcttcatc agcgagggcg agatcaagta cttcatcgac
      961 aagcagatgc tgcgcgactt cgtgaccacc cgccccgccc tgaaggagct gctgaaggag
     1021 gccctgaaca tggagcgcaa caaccgctac cagcccctgc agaaccacgc caagatgtaa
     1081 agaccatcga gactaggaag aaactgcatc aactaatgag caaaatcagg cgcgcccatc
     1141 ataatgaccg gcagcaacag ccacatcacc atcctgaccc tgaacatcaa cggcctgaac
     1201 agcgccatca agcgccaccg cctggccagc tggatcaaga gccaggaccc cagcgtgtgc
     1261 tgcatccagg agacccacct gacctgccgc gacacccacc gcctgaagat caagggctgg
     1321 cgcaagatct accaggccaa cggcaagcag aagaaggccg gcgtggccat cctggtgagc
     1381 gacaagaccg acttcaagcc caccaagatc aagcgcgaca aggagggcca ctacatcatg
     1441 gtgaagggca gcatccagca ggaggagctg accatcctga acatctacgc ccccaacacc
     1501 ggtgcccccc gcttcatcaa gcaggtgctg agcgacctgc agcgcgacct ggacagccac
     1561 accctgatca tgggcgactt caacaccccc ctgagcaccc tggaccgcag cacccgccag
     1621 aaggtgaaca aggacaccca ggagctgaac agcgccctgc accaggccga cctgatcgac
     1681 atctaccgca ccctgcaccc caagagcacc gagtacacct tcttcagcgc cccccaccac
     1741 acctacagca agatcgacca catcgtgggc agcaaggccc tgctgagcaa gtgcaagcgc
     1801 accgagatca tcaccaacta cctgagcgac cacagcgcca tcaagctgga gctgcgcatc
     1861 aagaacctga cccagagccg cagcaccacc tggaagctga acaacctgct gctgaacgac
     1921 tactgggtgc acaacgagat gaaggccgag atcaagatgt tcttcgaaac caacgagaac
     1981 aaggacacca cctaccagaa cctgtgggac gccttcaagg ccgtgtgccg cggcaagttc
     2041 atcgccctga acgcctacaa gcgcaagcag gagcgcagca agatcgacac cctgaccagc
     2101 cagctgaagg agctggagaa gcaggagcag acccacagca aggccagccg ccgccaggag
     2161 atcaccaaga tccgcgccga gctgaaggag atcgagaccc agaagaccct gcagaagatc
     2221 aacgagtcgc gaagctggtt cttcgagcgc atcaacaaga tcgaccgccc cctggcccgc
     2281 ctgatcaaga agaagcgcga gaagaaccag atcgacacca tcaagaacga caagggcgac
     2341 atcaccaccg accccaccga gatccagacc accatccgcg agtactacaa gcacctgtac
     2401 gccaacaagc tggagaacct ggaggagatg gacaccttcc tggacaccta caccctgccc
     2461 cgcctgaacc aggaggaggt ggagagcctg aaccgcccca tcaccggcag cgagatcgtg
     2521 gccatcatca acagcctgcc caccaagaag agccccggcc ccgacggctt caccgccgag
     2581 ttctaccagc gctacaagga ggagctggtg cccttcctgc tgaagctgtt ccagagcatc
     2641 gagaaggagg gcatcctgcc caacagcttc tacgaggcca gcatcatcct gatccccaag
     2701 cccggccgcg acaccaccaa gaaggagaac ttccgcccca tcagcctgat gaacatcgac
     2761 gccaagatcc tgaacaagat cctggccaac cgcatccagc agcacatcaa gaagctgatc
     2821 caccacgacc aggtgggctt catccccggg atgcagggct ggttcaacat ccgcaagagc
     2881 atcaacgtga tccagcacat caaccgcgcc aaggacaaga accacatgat catcagcatc
     2941 gacgccgaga aggccttcga caagatccag cagcccttca tgctgaagac cctgaacaag
     3001 ctgggcatcg acggcaccta cttcaagatc atccgcgcca tctacgacaa gcccaccgcc
     3061 aacatcatcc tgaacggcca gaagctggag gccttccccc tgaagaccgg cacgcgtcag
     3121 ggctgccccc tgagccccct gctgttcaac atcgtgctgg aggtgctggc ccgcgccatc
     3181 cgccaggaga aggagatcaa gggcatccag ctgggcaagg aggaggtgaa gctgagcctg
     3241 ttcgccgacg acatgatcgt gtacctggag aaccccatcg tgagcgccca gaacctgctg
     3301 aagctgatca gcaacttcag caaggtgagc ggctacaaga tcaacgtgca gaagagccag
     3361 gccttcctgt acaccaacaa ccgccagacc gagagccaga tcatgggcga gctgcccttc
     3421 accatcgcta gcaagcgcat caagtacctg ggcatccagc tgacccgcga cgtgaaggac
     3481 ctgttcaagg agaactacaa gcccctgctg aaggagatca aggaggagac caacaagtgg
     3541 aagaacatcc cctgcagctg ggtgggccgc atcaacatcg tgaagatggc catcctgccc
     3601 aaggtgatct accgcttcaa cgccatcccc atcaagctgc ccatgacctt cttcaccgag
     3661 ctggagaaga ccaccctgaa gttcatctgg aaccagaagc gcgcccgcat cgccaagagc
     3721 atcctgagcc agaagaacaa ggccggcggc atcaccctgc ccgacttcaa gctgtactac
     3781 aaggccaccg tgaccaagac cgcctggtac tggtaccaga accgcgatat cgaccagtgg
     3841 aaccgcaccg agcccagcga gatcatgccc cacatctaca actacctgat cttcgacaag
     3901 cccgagaaga acaagcagtg gggcaaggac agcctgttca acaagtggtg ctgggagaac
     3961 tggctggcca tctgccgcaa gctgaagctg gaccccttcc tgacccccta caccaagatc
     4021 aacagccgct ggatcaagga cctgaacgtg aagcccaaga ccatcaagac cctggaggag
     4081 aacctgggca tcaccatcca ggacatcggc gtgggcaagg acttcatgag caagaccccc
     4141 aaggccatgg ccaccaagga caagatcgac aagtgggacc tgatcaagct gaagagcttc
     4201 tgcaccgcca aggagaccac catccgcgtg aaccgccagc ccaccacctg ggagaagatc
     4261 ttcgccacct acagcagcga caagggcctg atcagccgca tctacaacga gctgaagcag
     4321 atctacaaga agaagaccaa caaccccatc aagaagtggg ccaaggacat gaaccgccac
     4381 ttcagcaagg aggacatcta cgccgccaag aagcatatga agaagtgcag cagcagcctg
     4441 gccatccgcg agatgcagat caagaccacc atgcgctacc acctgacccc cgtgcgcatg
     4501 gccatcatca agaagagcgg caacaaccgc tgctggcgcg gctgcggcga gatcggcacc
     4561 ctgctgcact gctggtggga ctgcaagctg gtgcagcccc tgtggaagag cgtgtggcgc
     4621 ttcctgcgcg acctggagct ggagatcccc ttcgaccccg ccatccccct gctgggcatc
     4681 taccccaacg agtacaagag ctgctgctac aaggacacct gcacccgcat gttcatcgcc
     4741 gccctgttca ccatcgccaa gacctggaac cagcccaagt gccccaccat gatcgattgg
     4801 atcaagaaga tgtggcacat ctacaccatg gagtactacg ccgccatcaa gaacgacgag
     4861 ttcatcagct tcgtgggcac ctggatgaag ctggagacca tcatcctgag caagctgagc
     4921 caggagcaga agaccaagca ccgcatcttc agcctgatcg gcggcaacgg cggcggcagc
     4981 ggcggcggca gccatcacca tcaccatcac catcacctgg aagttctgtt ccaggggccc
     5041 ctggaagttc tgttccaggg gccccttaag gaacagaagc taatctcaga agaagacctg
     5101 gaacagaagc taatctcaga agaagacctg gactacaaag accatgacgg tgattataaa
     5161 gatcatgaca tcgattacaa ggatgacgat gacaagtaga tttaaataca atgagatcac
     5221 atggacacag gaaggggaat atcacactct ggggactgtg gtggggtcgg gggagggggg
     5281 agggatagca ttgggagata tacctaatgc tagatgacac attagtgggt gcagcgcacc
     5341 agcatggcac atgtatacgc cggcaaaata ccgaccagaa tcatgcaagt gcgtaagata
     5401 gtcgcgggcc ggggaaaagc cggcatatgt aactaacctg cacaatgtgc acatgtaccc
     5461 taaaacttag agtataataa aggatccaga catgataaga tacattgatg agtttggaca
     5521 aaccac
//
